# Supplementary material for: A workflow for segmenting soil and plant X-ray computed tomography images with deep learning in Google’s Colaboratory
Source: Front Plant Sci. 2022 Sep 13;13:893140. doi: 10.3389/fpls.2022.893140 (PMC9514790; doi:10.3389/fpls.2022.893140)
Supplement: Supplementary Data Sheet 1 — Precision, Recall, Accuracy, and F1 results for producing Figures 2, 3. [file Data_Sheet_1.csv]

	model name	model number	name	leaf	variable	value
0	1 leaf bce p5 100 epoch	1	background	1	accuracy	0.92521036
1	1 leaf bce p5 100 epoch	1	epidermis	1	accuracy	0.9613298
2	1 leaf bce p5 100 epoch	1	mesophyll	1	accuracy	0.88021076
3	1 leaf bce p5 100 epoch	1	air_space	1	accuracy	0.89831984
4	1 leaf bce p5 100 epoch	1	bundle_sheath_extension	1	accuracy	0.92409164
5	1 leaf bce p5 100 epoch	1	vein	1	accuracy	0.9789011
6	1 leaf bce p5 100 epoch	2	background	1	accuracy	0.96396506
7	1 leaf bce p5 100 epoch	2	epidermis	1	accuracy	0.9684216
8	1 leaf bce p5 100 epoch	2	mesophyll	1	accuracy	0.8834146
9	1 leaf bce p5 100 epoch	2	air_space	1	accuracy	0.8996538
10	1 leaf bce p5 100 epoch	2	bundle_sheath_extension	1	accuracy	0.9508778
11	1 leaf bce p5 100 epoch	2	vein	1	accuracy	0.98043144
12	1 leaf bce p5 100 epoch	3	background	1	accuracy	0.9596737
13	1 leaf bce p5 100 epoch	3	epidermis	1	accuracy	0.9718173
14	1 leaf bce p5 100 epoch	3	mesophyll	1	accuracy	0.88438225
15	1 leaf bce p5 100 epoch	3	air_space	1	accuracy	0.8987212
16	1 leaf bce p5 100 epoch	3	bundle_sheath_extension	1	accuracy	0.9496252
17	1 leaf bce p5 100 epoch	3	vein	1	accuracy	0.9788868
18	1 leaf bce p5 100 epoch	4	background	1	accuracy	0.93957406
19	1 leaf bce p5 100 epoch	4	epidermis	1	accuracy	0.96714973
20	1 leaf bce p5 100 epoch	4	mesophyll	1	accuracy	0.8887428
21	1 leaf bce p5 100 epoch	4	air_space	1	accuracy	0.90250397
22	1 leaf bce p5 100 epoch	4	bundle_sheath_extension	1	accuracy	0.9373617
23	1 leaf bce p5 100 epoch	4	vein	1	accuracy	0.97942084
24	1 leaf bce p5 100 epoch	5	background	1	accuracy	0.93507206
25	1 leaf bce p5 100 epoch	5	epidermis	1	accuracy	0.9646384
26	1 leaf bce p5 100 epoch	5	mesophyll	1	accuracy	0.88724554
27	1 leaf bce p5 100 epoch	5	air_space	1	accuracy	0.8999103
28	1 leaf bce p5 100 epoch	5	bundle_sheath_extension	1	accuracy	0.93922997
29	1 leaf bce p5 100 epoch	5	vein	1	accuracy	0.98205996
30	1 leaf bce p5 100 epoch	6	background	1	accuracy	0.93893063
31	1 leaf bce p5 100 epoch	6	epidermis	1	accuracy	0.96215975
32	1 leaf bce p5 100 epoch	6	mesophyll	1	accuracy	0.8785716
33	1 leaf bce p5 100 epoch	6	air_space	1	accuracy	0.8981102
34	1 leaf bce p5 100 epoch	6	bundle_sheath_extension	1	accuracy	0.9391936
35	1 leaf bce p5 100 epoch	6	vein	1	accuracy	0.98102635
36	1 leaf bce p5 100 epoch	7	background	1	accuracy	0.9397882
37	1 leaf bce p5 100 epoch	7	epidermis	1	accuracy	0.9662609
38	1 leaf bce p5 100 epoch	7	mesophyll	1	accuracy	0.88090837
39	1 leaf bce p5 100 epoch	7	air_space	1	accuracy	0.89902383
40	1 leaf bce p5 100 epoch	7	bundle_sheath_extension	1	accuracy	0.9356971
41	1 leaf bce p5 100 epoch	7	vein	1	accuracy	0.98201007
42	1 leaf bce p5 100 epoch	8	background	1	accuracy	0.95015574
43	1 leaf bce p5 100 epoch	8	epidermis	1	accuracy	0.96507055
44	1 leaf bce p5 100 epoch	8	mesophyll	1	accuracy	0.8827974
45	1 leaf bce p5 100 epoch	8	air_space	1	accuracy	0.90238535
46	1 leaf bce p5 100 epoch	8	bundle_sheath_extension	1	accuracy	0.9380251
47	1 leaf bce p5 100 epoch	8	vein	1	accuracy	0.9749611
48	1 leaf bce p5 100 epoch	9	background	1	accuracy	0.956324
49	1 leaf bce p5 100 epoch	9	epidermis	1	accuracy	0.96857244
50	1 leaf bce p5 100 epoch	9	mesophyll	1	accuracy	0.88722533
51	1 leaf bce p5 100 epoch	9	air_space	1	accuracy	0.9041025
52	1 leaf bce p5 100 epoch	9	bundle_sheath_extension	1	accuracy	0.9431143
53	1 leaf bce p5 100 epoch	9	vein	1	accuracy	0.97587126
54	1 leaf bce p5 100 epoch	10	background	1	accuracy	0.9606034
55	1 leaf bce p5 100 epoch	10	epidermis	1	accuracy	0.96828544
56	1 leaf bce p5 100 epoch	10	mesophyll	1	accuracy	0.8806424
57	1 leaf bce p5 100 epoch	10	air_space	1	accuracy	0.90178776
58	1 leaf bce p5 100 epoch	10	bundle_sheath_extension	1	accuracy	0.94048023
59	1 leaf bce p5 100 epoch	10	vein	1	accuracy	0.9758378
60	2 leaf bce p5 100 epoch	1	background	2	accuracy	0.9847935
61	2 leaf bce p5 100 epoch	1	epidermis	2	accuracy	0.97585666
62	2 leaf bce p5 100 epoch	1	mesophyll	2	accuracy	0.90599585
63	2 leaf bce p5 100 epoch	1	air_space	2	accuracy	0.9280373
64	2 leaf bce p5 100 epoch	1	bundle_sheath_extension	2	accuracy	0.9601858
65	2 leaf bce p5 100 epoch	1	vein	2	accuracy	0.98208445
66	2 leaf bce p5 100 epoch	2	background	2	accuracy	0.9331563
67	2 leaf bce p5 100 epoch	2	epidermis	2	accuracy	0.9579523
68	2 leaf bce p5 100 epoch	2	mesophyll	2	accuracy	0.8814691
69	2 leaf bce p5 100 epoch	2	air_space	2	accuracy	0.89304495
70	2 leaf bce p5 100 epoch	2	bundle_sheath_extension	2	accuracy	0.9371225
71	2 leaf bce p5 100 epoch	2	vein	2	accuracy	0.97812426
72	2 leaf bce p5 100 epoch	3	background	2	accuracy	0.9762999
73	2 leaf bce p5 100 epoch	3	epidermis	2	accuracy	0.9749958
74	2 leaf bce p5 100 epoch	3	mesophyll	2	accuracy	0.9056512
75	2 leaf bce p5 100 epoch	3	air_space	2	accuracy	0.93049586
76	2 leaf bce p5 100 epoch	3	bundle_sheath_extension	2	accuracy	0.9541542
77	2 leaf bce p5 100 epoch	3	vein	2	accuracy	0.9836935
78	2 leaf bce p5 100 epoch	4	background	2	accuracy	0.98557186
79	2 leaf bce p5 100 epoch	4	epidermis	2	accuracy	0.97266304
80	2 leaf bce p5 100 epoch	4	mesophyll	2	accuracy	0.9068071
81	2 leaf bce p5 100 epoch	4	air_space	2	accuracy	0.93074703
82	2 leaf bce p5 100 epoch	4	bundle_sheath_extension	2	accuracy	0.9581413
83	2 leaf bce p5 100 epoch	4	vein	2	accuracy	0.9786602
84	2 leaf bce p5 100 epoch	5	background	2	accuracy	0.9840862
85	2 leaf bce p5 100 epoch	5	epidermis	2	accuracy	0.9746598
86	2 leaf bce p5 100 epoch	5	mesophyll	2	accuracy	0.9095023
87	2 leaf bce p5 100 epoch	5	air_space	2	accuracy	0.93348634
88	2 leaf bce p5 100 epoch	5	bundle_sheath_extension	2	accuracy	0.9592099
89	2 leaf bce p5 100 epoch	5	vein	2	accuracy	0.9831864
90	2 leaf bce p5 100 epoch	6	background	2	accuracy	0.98406297
91	2 leaf bce p5 100 epoch	6	epidermis	2	accuracy	0.9732178
92	2 leaf bce p5 100 epoch	6	mesophyll	2	accuracy	0.9100355
93	2 leaf bce p5 100 epoch	6	air_space	2	accuracy	0.93151057
94	2 leaf bce p5 100 epoch	6	bundle_sheath_extension	2	accuracy	0.96166563
95	2 leaf bce p5 100 epoch	6	vein	2	accuracy	0.9826603
96	2 leaf bce p5 100 epoch	7	background	2	accuracy	0.9702284
97	2 leaf bce p5 100 epoch	7	epidermis	2	accuracy	0.97271204
98	2 leaf bce p5 100 epoch	7	mesophyll	2	accuracy	0.90868074
99	2 leaf bce p5 100 epoch	7	air_space	2	accuracy	0.9338929
100	2 leaf bce p5 100 epoch	7	bundle_sheath_extension	2	accuracy	0.9515212
101	2 leaf bce p5 100 epoch	7	vein	2	accuracy	0.98528945
102	2 leaf bce p5 100 epoch	8	background	2	accuracy	0.984773
103	2 leaf bce p5 100 epoch	8	epidermis	2	accuracy	0.97471774
104	2 leaf bce p5 100 epoch	8	mesophyll	2	accuracy	0.89951503
105	2 leaf bce p5 100 epoch	8	air_space	2	accuracy	0.9224364
106	2 leaf bce p5 100 epoch	8	bundle_sheath_extension	2	accuracy	0.9556738
107	2 leaf bce p5 100 epoch	8	vein	2	accuracy	0.982324
108	2 leaf bce p5 100 epoch	9	background	2	accuracy	0.9780278
109	2 leaf bce p5 100 epoch	9	epidermis	2	accuracy	0.97047997
110	2 leaf bce p5 100 epoch	9	mesophyll	2	accuracy	0.8776738
111	2 leaf bce p5 100 epoch	9	air_space	2	accuracy	0.9099889
112	2 leaf bce p5 100 epoch	9	bundle_sheath_extension	2	accuracy	0.9218488
113	2 leaf bce p5 100 epoch	9	vein	2	accuracy	0.97549534
114	2 leaf bce p5 100 epoch	10	background	2	accuracy	0.9731614
115	2 leaf bce p5 100 epoch	10	epidermis	2	accuracy	0.9700961
116	2 leaf bce p5 100 epoch	10	mesophyll	2	accuracy	0.8960387
117	2 leaf bce p5 100 epoch	10	air_space	2	accuracy	0.9233608
118	2 leaf bce p5 100 epoch	10	bundle_sheath_extension	2	accuracy	0.94558305
119	2 leaf bce p5 100 epoch	10	vein	2	accuracy	0.98004025
120	3 leaf bce p5 100 epoch	1	background	3	accuracy	0.98423404
121	3 leaf bce p5 100 epoch	1	epidermis	3	accuracy	0.9752574
122	3 leaf bce p5 100 epoch	1	mesophyll	3	accuracy	0.9051479
123	3 leaf bce p5 100 epoch	1	air_space	3	accuracy	0.930231
124	3 leaf bce p5 100 epoch	1	bundle_sheath_extension	3	accuracy	0.9537775
125	3 leaf bce p5 100 epoch	1	vein	3	accuracy	0.9845765
126	3 leaf bce p5 100 epoch	2	background	3	accuracy	0.98550093
127	3 leaf bce p5 100 epoch	2	epidermis	3	accuracy	0.978232
128	3 leaf bce p5 100 epoch	2	mesophyll	3	accuracy	0.89506686
129	3 leaf bce p5 100 epoch	2	air_space	3	accuracy	0.9270061
130	3 leaf bce p5 100 epoch	2	bundle_sheath_extension	3	accuracy	0.9301554
131	3 leaf bce p5 100 epoch	2	vein	3	accuracy	0.9763419
132	3 leaf bce p5 100 epoch	3	background	3	accuracy	0.98336726
133	3 leaf bce p5 100 epoch	3	epidermis	3	accuracy	0.97350585
134	3 leaf bce p5 100 epoch	3	mesophyll	3	accuracy	0.908978
135	3 leaf bce p5 100 epoch	3	air_space	3	accuracy	0.93265975
136	3 leaf bce p5 100 epoch	3	bundle_sheath_extension	3	accuracy	0.9548275
137	3 leaf bce p5 100 epoch	3	vein	3	accuracy	0.97996104
138	3 leaf bce p5 100 epoch	4	background	3	accuracy	0.9809105
139	3 leaf bce p5 100 epoch	4	epidermis	3	accuracy	0.9766855
140	3 leaf bce p5 100 epoch	4	mesophyll	3	accuracy	0.9124039
141	3 leaf bce p5 100 epoch	4	air_space	3	accuracy	0.93442947
142	3 leaf bce p5 100 epoch	4	bundle_sheath_extension	3	accuracy	0.9576974
143	3 leaf bce p5 100 epoch	4	vein	3	accuracy	0.982304
144	3 leaf bce p5 100 epoch	5	background	3	accuracy	0.9832608
145	3 leaf bce p5 100 epoch	5	epidermis	3	accuracy	0.9716176
146	3 leaf bce p5 100 epoch	5	mesophyll	3	accuracy	0.8995409
147	3 leaf bce p5 100 epoch	5	air_space	3	accuracy	0.9280146
148	3 leaf bce p5 100 epoch	5	bundle_sheath_extension	3	accuracy	0.94945633
149	3 leaf bce p5 100 epoch	5	vein	3	accuracy	0.9797042
150	3 leaf bce p5 100 epoch	6	background	3	accuracy	0.98007935
151	3 leaf bce p5 100 epoch	6	epidermis	3	accuracy	0.9739464
152	3 leaf bce p5 100 epoch	6	mesophyll	3	accuracy	0.8990285
153	3 leaf bce p5 100 epoch	6	air_space	3	accuracy	0.9273488
154	3 leaf bce p5 100 epoch	6	bundle_sheath_extension	3	accuracy	0.9450326
155	3 leaf bce p5 100 epoch	6	vein	3	accuracy	0.9821209
156	3 leaf bce p5 100 epoch	7	background	3	accuracy	0.9739836
157	3 leaf bce p5 100 epoch	7	epidermis	3	accuracy	0.9788413
158	3 leaf bce p5 100 epoch	7	mesophyll	3	accuracy	0.9092
159	3 leaf bce p5 100 epoch	7	air_space	3	accuracy	0.9335934
160	3 leaf bce p5 100 epoch	7	bundle_sheath_extension	3	accuracy	0.9472027
161	3 leaf bce p5 100 epoch	7	vein	3	accuracy	0.9815375
162	3 leaf bce p5 100 epoch	8	background	3	accuracy	0.9724649
163	3 leaf bce p5 100 epoch	8	epidermis	3	accuracy	0.96689194
164	3 leaf bce p5 100 epoch	8	mesophyll	3	accuracy	0.88902825
165	3 leaf bce p5 100 epoch	8	air_space	3	accuracy	0.92502356
166	3 leaf bce p5 100 epoch	8	bundle_sheath_extension	3	accuracy	0.92234194
167	3 leaf bce p5 100 epoch	8	vein	3	accuracy	0.9765774
168	3 leaf bce p5 100 epoch	9	background	3	accuracy	0.98806304
169	3 leaf bce p5 100 epoch	9	epidermis	3	accuracy	0.9795995
170	3 leaf bce p5 100 epoch	9	mesophyll	3	accuracy	0.91046417
171	3 leaf bce p5 100 epoch	9	air_space	3	accuracy	0.9345005
172	3 leaf bce p5 100 epoch	9	bundle_sheath_extension	3	accuracy	0.9580511
173	3 leaf bce p5 100 epoch	9	vein	3	accuracy	0.9843012
174	3 leaf bce p5 100 epoch	10	background	3	accuracy	0.9825239
175	3 leaf bce p5 100 epoch	10	epidermis	3	accuracy	0.97371113
176	3 leaf bce p5 100 epoch	10	mesophyll	3	accuracy	0.901525
177	3 leaf bce p5 100 epoch	10	air_space	3	accuracy	0.92887175
178	3 leaf bce p5 100 epoch	10	bundle_sheath_extension	3	accuracy	0.94603765
179	3 leaf bce p5 100 epoch	10	vein	3	accuracy	0.9774353
180	4 leaf bce p5 100 epoch	1	background	4	accuracy	0.9836148
181	4 leaf bce p5 100 epoch	1	epidermis	4	accuracy	0.97546846
182	4 leaf bce p5 100 epoch	1	mesophyll	4	accuracy	0.90830195
183	4 leaf bce p5 100 epoch	1	air_space	4	accuracy	0.9323431
184	4 leaf bce p5 100 epoch	1	bundle_sheath_extension	4	accuracy	0.9593552
185	4 leaf bce p5 100 epoch	1	vein	4	accuracy	0.9837
186	4 leaf bce p5 100 epoch	2	background	4	accuracy	0.98202527
187	4 leaf bce p5 100 epoch	2	epidermis	4	accuracy	0.9742775
188	4 leaf bce p5 100 epoch	2	mesophyll	4	accuracy	0.9106757
189	4 leaf bce p5 100 epoch	2	air_space	4	accuracy	0.93446577
190	4 leaf bce p5 100 epoch	2	bundle_sheath_extension	4	accuracy	0.95392036
191	4 leaf bce p5 100 epoch	2	vein	4	accuracy	0.9807192
192	4 leaf bce p5 100 epoch	3	background	4	accuracy	0.9870597
193	4 leaf bce p5 100 epoch	3	epidermis	4	accuracy	0.9755662
194	4 leaf bce p5 100 epoch	3	mesophyll	4	accuracy	0.9086773
195	4 leaf bce p5 100 epoch	3	air_space	4	accuracy	0.92763364
196	4 leaf bce p5 100 epoch	3	bundle_sheath_extension	4	accuracy	0.9515913
197	4 leaf bce p5 100 epoch	3	vein	4	accuracy	0.97572577
198	4 leaf bce p5 100 epoch	4	background	4	accuracy	0.9818409
199	4 leaf bce p5 100 epoch	4	epidermis	4	accuracy	0.9755697
200	4 leaf bce p5 100 epoch	4	mesophyll	4	accuracy	0.9088659
201	4 leaf bce p5 100 epoch	4	air_space	4	accuracy	0.93026626
202	4 leaf bce p5 100 epoch	4	bundle_sheath_extension	4	accuracy	0.95778495
203	4 leaf bce p5 100 epoch	4	vein	4	accuracy	0.9810301
204	4 leaf bce p5 100 epoch	5	background	4	accuracy	0.9868428
205	4 leaf bce p5 100 epoch	5	epidermis	4	accuracy	0.9791298
206	4 leaf bce p5 100 epoch	5	mesophyll	4	accuracy	0.90659744
207	4 leaf bce p5 100 epoch	5	air_space	4	accuracy	0.9340398
208	4 leaf bce p5 100 epoch	5	bundle_sheath_extension	4	accuracy	0.9572215
209	4 leaf bce p5 100 epoch	5	vein	4	accuracy	0.98564994
210	4 leaf bce p5 100 epoch	6	background	4	accuracy	0.9808682
211	4 leaf bce p5 100 epoch	6	epidermis	4	accuracy	0.9684108
212	4 leaf bce p5 100 epoch	6	mesophyll	4	accuracy	0.8991097
213	4 leaf bce p5 100 epoch	6	air_space	4	accuracy	0.92394096
214	4 leaf bce p5 100 epoch	6	bundle_sheath_extension	4	accuracy	0.9544379
215	4 leaf bce p5 100 epoch	6	vein	4	accuracy	0.9847032
216	4 leaf bce p5 100 epoch	7	background	4	accuracy	0.98379266
217	4 leaf bce p5 100 epoch	7	epidermis	4	accuracy	0.97787416
218	4 leaf bce p5 100 epoch	7	mesophyll	4	accuracy	0.906213
219	4 leaf bce p5 100 epoch	7	air_space	4	accuracy	0.9257926
220	4 leaf bce p5 100 epoch	7	bundle_sheath_extension	4	accuracy	0.96204984
221	4 leaf bce p5 100 epoch	7	vein	4	accuracy	0.98493624
222	4 leaf bce p5 100 epoch	8	background	4	accuracy	0.9847609
223	4 leaf bce p5 100 epoch	8	epidermis	4	accuracy	0.9768175
224	4 leaf bce p5 100 epoch	8	mesophyll	4	accuracy	0.90672195
225	4 leaf bce p5 100 epoch	8	air_space	4	accuracy	0.9318533
226	4 leaf bce p5 100 epoch	8	bundle_sheath_extension	4	accuracy	0.95973265
227	4 leaf bce p5 100 epoch	8	vein	4	accuracy	0.98520863
228	4 leaf bce p5 100 epoch	9	background	4	accuracy	0.98754275
229	4 leaf bce p5 100 epoch	9	epidermis	4	accuracy	0.979146
230	4 leaf bce p5 100 epoch	9	mesophyll	4	accuracy	0.9113787
231	4 leaf bce p5 100 epoch	9	air_space	4	accuracy	0.9356678
232	4 leaf bce p5 100 epoch	9	bundle_sheath_extension	4	accuracy	0.959421
233	4 leaf bce p5 100 epoch	9	vein	4	accuracy	0.98386145
234	4 leaf bce p5 100 epoch	10	background	4	accuracy	0.9774181
235	4 leaf bce p5 100 epoch	10	epidermis	4	accuracy	0.96743536
236	4 leaf bce p5 100 epoch	10	mesophyll	4	accuracy	0.8946215
237	4 leaf bce p5 100 epoch	10	air_space	4	accuracy	0.9241889
238	4 leaf bce p5 100 epoch	10	bundle_sheath_extension	4	accuracy	0.9485997
239	4 leaf bce p5 100 epoch	10	vein	4	accuracy	0.9804848
240	5 leaf bce p5 100 epoch	1	background	5	accuracy	0.9776492
241	5 leaf bce p5 100 epoch	1	epidermis	5	accuracy	0.9749268
242	5 leaf bce p5 100 epoch	1	mesophyll	5	accuracy	0.90629756
243	5 leaf bce p5 100 epoch	1	air_space	5	accuracy	0.9315733
244	5 leaf bce p5 100 epoch	1	bundle_sheath_extension	5	accuracy	0.9508457
245	5 leaf bce p5 100 epoch	1	vein	5	accuracy	0.9848301
246	5 leaf bce p5 100 epoch	2	background	5	accuracy	0.98663205
247	5 leaf bce p5 100 epoch	2	epidermis	5	accuracy	0.9789888
248	5 leaf bce p5 100 epoch	2	mesophyll	5	accuracy	0.90381116
249	5 leaf bce p5 100 epoch	2	air_space	5	accuracy	0.9301389
250	5 leaf bce p5 100 epoch	2	bundle_sheath_extension	5	accuracy	0.9488142
251	5 leaf bce p5 100 epoch	2	vein	5	accuracy	0.9821478
252	5 leaf bce p5 100 epoch	3	background	5	accuracy	0.98302996
253	5 leaf bce p5 100 epoch	3	epidermis	5	accuracy	0.9731642
254	5 leaf bce p5 100 epoch	3	mesophyll	5	accuracy	0.90185773
255	5 leaf bce p5 100 epoch	3	air_space	5	accuracy	0.93190587
256	5 leaf bce p5 100 epoch	3	bundle_sheath_extension	5	accuracy	0.9531897
257	5 leaf bce p5 100 epoch	3	vein	5	accuracy	0.9794119
258	5 leaf bce p5 100 epoch	4	background	5	accuracy	0.97926205
259	5 leaf bce p5 100 epoch	4	epidermis	5	accuracy	0.9736427
260	5 leaf bce p5 100 epoch	4	mesophyll	5	accuracy	0.9049536
261	5 leaf bce p5 100 epoch	4	air_space	5	accuracy	0.9303584
262	5 leaf bce p5 100 epoch	4	bundle_sheath_extension	5	accuracy	0.9544269
263	5 leaf bce p5 100 epoch	4	vein	5	accuracy	0.98420066
264	5 leaf bce p5 100 epoch	5	background	5	accuracy	0.9860891
265	5 leaf bce p5 100 epoch	5	epidermis	5	accuracy	0.9805004
266	5 leaf bce p5 100 epoch	5	mesophyll	5	accuracy	0.9037679
267	5 leaf bce p5 100 epoch	5	air_space	5	accuracy	0.93363297
268	5 leaf bce p5 100 epoch	5	bundle_sheath_extension	5	accuracy	0.9508603
269	5 leaf bce p5 100 epoch	5	vein	5	accuracy	0.98549616
270	5 leaf bce p5 100 epoch	6	background	5	accuracy	0.9834859
271	5 leaf bce p5 100 epoch	6	epidermis	5	accuracy	0.97906554
272	5 leaf bce p5 100 epoch	6	mesophyll	5	accuracy	0.9106558
273	5 leaf bce p5 100 epoch	6	air_space	5	accuracy	0.93578875
274	5 leaf bce p5 100 epoch	6	bundle_sheath_extension	5	accuracy	0.95491517
275	5 leaf bce p5 100 epoch	6	vein	5	accuracy	0.98072195
276	5 leaf bce p5 100 epoch	7	background	5	accuracy	0.9855503
277	5 leaf bce p5 100 epoch	7	epidermis	5	accuracy	0.9775286
278	5 leaf bce p5 100 epoch	7	mesophyll	5	accuracy	0.90745133
279	5 leaf bce p5 100 epoch	7	air_space	5	accuracy	0.9348586
280	5 leaf bce p5 100 epoch	7	bundle_sheath_extension	5	accuracy	0.9494259
281	5 leaf bce p5 100 epoch	7	vein	5	accuracy	0.98106813
282	5 leaf bce p5 100 epoch	8	background	5	accuracy	0.9881867
283	5 leaf bce p5 100 epoch	8	epidermis	5	accuracy	0.9816348
284	5 leaf bce p5 100 epoch	8	mesophyll	5	accuracy	0.9110044
285	5 leaf bce p5 100 epoch	8	air_space	5	accuracy	0.93295777
286	5 leaf bce p5 100 epoch	8	bundle_sheath_extension	5	accuracy	0.9619672
287	5 leaf bce p5 100 epoch	8	vein	5	accuracy	0.9851054
288	5 leaf bce p5 100 epoch	9	background	5	accuracy	0.9821224
289	5 leaf bce p5 100 epoch	9	epidermis	5	accuracy	0.9801531
290	5 leaf bce p5 100 epoch	9	mesophyll	5	accuracy	0.9141059
291	5 leaf bce p5 100 epoch	9	air_space	5	accuracy	0.9369861
292	5 leaf bce p5 100 epoch	9	bundle_sheath_extension	5	accuracy	0.95941985
293	5 leaf bce p5 100 epoch	9	vein	5	accuracy	0.9855298
294	5 leaf bce p5 100 epoch	10	background	5	accuracy	0.9818989
295	5 leaf bce p5 100 epoch	10	epidermis	5	accuracy	0.97304595
296	5 leaf bce p5 100 epoch	10	mesophyll	5	accuracy	0.90781724
297	5 leaf bce p5 100 epoch	10	air_space	5	accuracy	0.9349548
298	5 leaf bce p5 100 epoch	10	bundle_sheath_extension	5	accuracy	0.9503128
299	5 leaf bce p5 100 epoch	10	vein	5	accuracy	0.9816378
300	1 leaf bce p5 100 epoch	1	background	1	precision	0.83040714
301	1 leaf bce p5 100 epoch	1	epidermis	1	precision	0.8063326
302	1 leaf bce p5 100 epoch	1	mesophyll	1	precision	0.78069556
303	1 leaf bce p5 100 epoch	1	air_space	1	precision	0.7729276
304	1 leaf bce p5 100 epoch	1	bundle_sheath_extension	1	precision	0.72057587
305	1 leaf bce p5 100 epoch	1	vein	1	precision	0.4602452
306	1 leaf bce p5 100 epoch	2	background	1	precision	0.91539276
307	1 leaf bce p5 100 epoch	2	epidermis	1	precision	0.8231398
308	1 leaf bce p5 100 epoch	2	mesophyll	1	precision	0.7696477
309	1 leaf bce p5 100 epoch	2	air_space	1	precision	0.79425186
310	1 leaf bce p5 100 epoch	2	bundle_sheath_extension	1	precision	0.7973021
311	1 leaf bce p5 100 epoch	2	vein	1	precision	0.5110954
312	1 leaf bce p5 100 epoch	3	background	1	precision	0.90655726
313	1 leaf bce p5 100 epoch	3	epidermis	1	precision	0.85648173
314	1 leaf bce p5 100 epoch	3	mesophyll	1	precision	0.76655793
315	1 leaf bce p5 100 epoch	3	air_space	1	precision	0.76922244
316	1 leaf bce p5 100 epoch	3	bundle_sheath_extension	1	precision	0.8279907
317	1 leaf bce p5 100 epoch	3	vein	1	precision	0.47541326
318	1 leaf bce p5 100 epoch	4	background	1	precision	0.86074746
319	1 leaf bce p5 100 epoch	4	epidermis	1	precision	0.8392806
320	1 leaf bce p5 100 epoch	4	mesophyll	1	precision	0.78282297
321	1 leaf bce p5 100 epoch	4	air_space	1	precision	0.7833272
322	1 leaf bce p5 100 epoch	4	bundle_sheath_extension	1	precision	0.79108053
323	1 leaf bce p5 100 epoch	4	vein	1	precision	0.49050647
324	1 leaf bce p5 100 epoch	5	background	1	precision	0.85025233
325	1 leaf bce p5 100 epoch	5	epidermis	1	precision	0.8336767
326	1 leaf bce p5 100 epoch	5	mesophyll	1	precision	0.78049517
327	1 leaf bce p5 100 epoch	5	air_space	1	precision	0.7555951
328	1 leaf bce p5 100 epoch	5	bundle_sheath_extension	1	precision	0.8153409
329	1 leaf bce p5 100 epoch	5	vein	1	precision	0.53978765
330	1 leaf bce p5 100 epoch	6	background	1	precision	0.85834044
331	1 leaf bce p5 100 epoch	6	epidermis	1	precision	0.82393885
332	1 leaf bce p5 100 epoch	6	mesophyll	1	precision	0.7547993
333	1 leaf bce p5 100 epoch	6	air_space	1	precision	0.7775847
334	1 leaf bce p5 100 epoch	6	bundle_sheath_extension	1	precision	0.82450897
335	1 leaf bce p5 100 epoch	6	vein	1	precision	0.52100116
336	1 leaf bce p5 100 epoch	7	background	1	precision	0.8610026
337	1 leaf bce p5 100 epoch	7	epidermis	1	precision	0.8248602
338	1 leaf bce p5 100 epoch	7	mesophyll	1	precision	0.774418
339	1 leaf bce p5 100 epoch	7	air_space	1	precision	0.77273417
340	1 leaf bce p5 100 epoch	7	bundle_sheath_extension	1	precision	0.7605445
341	1 leaf bce p5 100 epoch	7	vein	1	precision	0.5412946
342	1 leaf bce p5 100 epoch	8	background	1	precision	0.8871484
343	1 leaf bce p5 100 epoch	8	epidermis	1	precision	0.8027938
344	1 leaf bce p5 100 epoch	8	mesophyll	1	precision	0.77480376
345	1 leaf bce p5 100 epoch	8	air_space	1	precision	0.77983344
346	1 leaf bce p5 100 epoch	8	bundle_sheath_extension	1	precision	0.8190198
347	1 leaf bce p5 100 epoch	8	vein	1	precision	0.4224968
348	1 leaf bce p5 100 epoch	9	background	1	precision	0.8972335
349	1 leaf bce p5 100 epoch	9	epidermis	1	precision	0.84804296
350	1 leaf bce p5 100 epoch	9	mesophyll	1	precision	0.7918606
351	1 leaf bce p5 100 epoch	9	air_space	1	precision	0.77350223
352	1 leaf bce p5 100 epoch	9	bundle_sheath_extension	1	precision	0.76595485
353	1 leaf bce p5 100 epoch	9	vein	1	precision	0.42653313
354	1 leaf bce p5 100 epoch	10	background	1	precision	0.9075001
355	1 leaf bce p5 100 epoch	10	epidermis	1	precision	0.8313993
356	1 leaf bce p5 100 epoch	10	mesophyll	1	precision	0.7641583
357	1 leaf bce p5 100 epoch	10	air_space	1	precision	0.79928297
358	1 leaf bce p5 100 epoch	10	bundle_sheath_extension	1	precision	0.7586495
359	1 leaf bce p5 100 epoch	10	vein	1	precision	0.42130622
360	2 leaf bce p5 100 epoch	1	background	2	precision	0.97025764
361	2 leaf bce p5 100 epoch	1	epidermis	2	precision	0.8695799
362	2 leaf bce p5 100 epoch	1	mesophyll	2	precision	0.8185026
363	2 leaf bce p5 100 epoch	1	air_space	2	precision	0.84561
364	2 leaf bce p5 100 epoch	1	bundle_sheath_extension	2	precision	0.8288452
365	2 leaf bce p5 100 epoch	1	vein	2	precision	0.5452589
366	2 leaf bce p5 100 epoch	2	background	2	precision	0.84791625
367	2 leaf bce p5 100 epoch	2	epidermis	2	precision	0.7778863
368	2 leaf bce p5 100 epoch	2	mesophyll	2	precision	0.7765702
369	2 leaf bce p5 100 epoch	2	air_space	2	precision	0.7637971
370	2 leaf bce p5 100 epoch	2	bundle_sheath_extension	2	precision	0.78473806
371	2 leaf bce p5 100 epoch	2	vein	2	precision	0.44507512
372	2 leaf bce p5 100 epoch	3	background	2	precision	0.9506834
373	2 leaf bce p5 100 epoch	3	epidermis	2	precision	0.87031555
374	2 leaf bce p5 100 epoch	3	mesophyll	2	precision	0.8120756
375	2 leaf bce p5 100 epoch	3	air_space	2	precision	0.8151118
376	2 leaf bce p5 100 epoch	3	bundle_sheath_extension	2	precision	0.8168871
377	2 leaf bce p5 100 epoch	3	vein	2	precision	0.59097743
378	2 leaf bce p5 100 epoch	4	background	2	precision	0.97418135
379	2 leaf bce p5 100 epoch	4	epidermis	2	precision	0.8395586
380	2 leaf bce p5 100 epoch	4	mesophyll	2	precision	0.8362662
381	2 leaf bce p5 100 epoch	4	air_space	2	precision	0.8273672
382	2 leaf bce p5 100 epoch	4	bundle_sheath_extension	2	precision	0.80161715
383	2 leaf bce p5 100 epoch	4	vein	2	precision	0.49017602
384	2 leaf bce p5 100 epoch	5	background	2	precision	0.97156394
385	2 leaf bce p5 100 epoch	5	epidermis	2	precision	0.8606927
386	2 leaf bce p5 100 epoch	5	mesophyll	2	precision	0.8343027
387	2 leaf bce p5 100 epoch	5	air_space	2	precision	0.832266
388	2 leaf bce p5 100 epoch	5	bundle_sheath_extension	2	precision	0.79096615
389	2 leaf bce p5 100 epoch	5	vein	2	precision	0.56474984
390	2 leaf bce p5 100 epoch	6	background	2	precision	0.9700931
391	2 leaf bce p5 100 epoch	6	epidermis	2	precision	0.8409749
392	2 leaf bce p5 100 epoch	6	mesophyll	2	precision	0.83858824
393	2 leaf bce p5 100 epoch	6	air_space	2	precision	0.82602894
394	2 leaf bce p5 100 epoch	6	bundle_sheath_extension	2	precision	0.81449986
395	2 leaf bce p5 100 epoch	6	vein	2	precision	0.5732634
396	2 leaf bce p5 100 epoch	7	background	2	precision	0.93313134
397	2 leaf bce p5 100 epoch	7	epidermis	2	precision	0.86833763
398	2 leaf bce p5 100 epoch	7	mesophyll	2	precision	0.8315767
399	2 leaf bce p5 100 epoch	7	air_space	2	precision	0.7987973
400	2 leaf bce p5 100 epoch	7	bundle_sheath_extension	2	precision	0.82538813
401	2 leaf bce p5 100 epoch	7	vein	2	precision	0.6653413
402	2 leaf bce p5 100 epoch	8	background	2	precision	0.96874124
403	2 leaf bce p5 100 epoch	8	epidermis	2	precision	0.863396
404	2 leaf bce p5 100 epoch	8	mesophyll	2	precision	0.8112028
405	2 leaf bce p5 100 epoch	8	air_space	2	precision	0.83561337
406	2 leaf bce p5 100 epoch	8	bundle_sheath_extension	2	precision	0.7541462
407	2 leaf bce p5 100 epoch	8	vein	2	precision	0.5564283
408	2 leaf bce p5 100 epoch	9	background	2	precision	0.9522239
409	2 leaf bce p5 100 epoch	9	epidermis	2	precision	0.8716315
410	2 leaf bce p5 100 epoch	9	mesophyll	2	precision	0.7894088
411	2 leaf bce p5 100 epoch	9	air_space	2	precision	0.8260436
412	2 leaf bce p5 100 epoch	9	bundle_sheath_extension	2	precision	0.61907566
413	2 leaf bce p5 100 epoch	9	vein	2	precision	0.41959304
414	2 leaf bce p5 100 epoch	10	background	2	precision	0.93940306
415	2 leaf bce p5 100 epoch	10	epidermis	2	precision	0.84356755
416	2 leaf bce p5 100 epoch	10	mesophyll	2	precision	0.79607284
417	2 leaf bce p5 100 epoch	10	air_space	2	precision	0.80724126
418	2 leaf bce p5 100 epoch	10	bundle_sheath_extension	2	precision	0.8194846
419	2 leaf bce p5 100 epoch	10	vein	2	precision	0.5017809
420	3 leaf bce p5 100 epoch	1	background	3	precision	0.97773314
421	3 leaf bce p5 100 epoch	1	epidermis	3	precision	0.8851183
422	3 leaf bce p5 100 epoch	1	mesophyll	3	precision	0.8435303
423	3 leaf bce p5 100 epoch	1	air_space	3	precision	0.8060732
424	3 leaf bce p5 100 epoch	1	bundle_sheath_extension	3	precision	0.7414445
425	3 leaf bce p5 100 epoch	1	vein	3	precision	0.6190278
426	3 leaf bce p5 100 epoch	2	background	3	precision	0.98585904
427	3 leaf bce p5 100 epoch	2	epidermis	3	precision	0.8820852
428	3 leaf bce p5 100 epoch	2	mesophyll	3	precision	0.86491185
429	3 leaf bce p5 100 epoch	2	air_space	3	precision	0.79622686
430	3 leaf bce p5 100 epoch	2	bundle_sheath_extension	3	precision	0.63171875
431	3 leaf bce p5 100 epoch	2	vein	3	precision	0.436155
432	3 leaf bce p5 100 epoch	3	background	3	precision	0.9719353
433	3 leaf bce p5 100 epoch	3	epidermis	3	precision	0.8518013
434	3 leaf bce p5 100 epoch	3	mesophyll	3	precision	0.8412736
435	3 leaf bce p5 100 epoch	3	air_space	3	precision	0.8143322
436	3 leaf bce p5 100 epoch	3	bundle_sheath_extension	3	precision	0.8022232
437	3 leaf bce p5 100 epoch	3	vein	3	precision	0.52086014
438	3 leaf bce p5 100 epoch	4	background	3	precision	0.96235406
439	3 leaf bce p5 100 epoch	4	epidermis	3	precision	0.8744594
440	3 leaf bce p5 100 epoch	4	mesophyll	3	precision	0.85365486
441	3 leaf bce p5 100 epoch	4	air_space	3	precision	0.7940193
442	3 leaf bce p5 100 epoch	4	bundle_sheath_extension	3	precision	0.82676
443	3 leaf bce p5 100 epoch	4	vein	3	precision	0.55370456
444	3 leaf bce p5 100 epoch	5	background	3	precision	0.96777284
445	3 leaf bce p5 100 epoch	5	epidermis	3	precision	0.85215837
446	3 leaf bce p5 100 epoch	5	mesophyll	3	precision	0.8177947
447	3 leaf bce p5 100 epoch	5	air_space	3	precision	0.830286
448	3 leaf bce p5 100 epoch	5	bundle_sheath_extension	3	precision	0.7908691
449	3 leaf bce p5 100 epoch	5	vein	3	precision	0.5215097
450	3 leaf bce p5 100 epoch	6	background	3	precision	0.963719
451	3 leaf bce p5 100 epoch	6	epidermis	3	precision	0.8609832
452	3 leaf bce p5 100 epoch	6	mesophyll	3	precision	0.8252462
453	3 leaf bce p5 100 epoch	6	air_space	3	precision	0.83451045
454	3 leaf bce p5 100 epoch	6	bundle_sheath_extension	3	precision	0.7007996
455	3 leaf bce p5 100 epoch	6	vein	3	precision	0.6536778
456	3 leaf bce p5 100 epoch	7	background	3	precision	0.94644415
457	3 leaf bce p5 100 epoch	7	epidermis	3	precision	0.8990592
458	3 leaf bce p5 100 epoch	7	mesophyll	3	precision	0.84554636
459	3 leaf bce p5 100 epoch	7	air_space	3	precision	0.80700254
460	3 leaf bce p5 100 epoch	7	bundle_sheath_extension	3	precision	0.7868923
461	3 leaf bce p5 100 epoch	7	vein	3	precision	0.5313422
462	3 leaf bce p5 100 epoch	8	background	3	precision	0.9432808
463	3 leaf bce p5 100 epoch	8	epidermis	3	precision	0.83087456
464	3 leaf bce p5 100 epoch	8	mesophyll	3	precision	0.8362587
465	3 leaf bce p5 100 epoch	8	air_space	3	precision	0.8456421
466	3 leaf bce p5 100 epoch	8	bundle_sheath_extension	3	precision	0.606344
467	3 leaf bce p5 100 epoch	8	vein	3	precision	0.42277712
468	3 leaf bce p5 100 epoch	9	background	3	precision	0.9831604
469	3 leaf bce p5 100 epoch	9	epidermis	3	precision	0.8774804
470	3 leaf bce p5 100 epoch	9	mesophyll	3	precision	0.8603258
471	3 leaf bce p5 100 epoch	9	air_space	3	precision	0.82098293
472	3 leaf bce p5 100 epoch	9	bundle_sheath_extension	3	precision	0.7645048
473	3 leaf bce p5 100 epoch	9	vein	3	precision	0.6030227
474	3 leaf bce p5 100 epoch	10	background	3	precision	0.9642211
475	3 leaf bce p5 100 epoch	10	epidermis	3	precision	0.87706506
476	3 leaf bce p5 100 epoch	10	mesophyll	3	precision	0.82825994
477	3 leaf bce p5 100 epoch	10	air_space	3	precision	0.8290796
478	3 leaf bce p5 100 epoch	10	bundle_sheath_extension	3	precision	0.74354947
479	3 leaf bce p5 100 epoch	10	vein	3	precision	0.46932405
480	4 leaf bce p5 100 epoch	1	background	4	precision	0.97377205
481	4 leaf bce p5 100 epoch	1	epidermis	4	precision	0.86083204
482	4 leaf bce p5 100 epoch	1	mesophyll	4	precision	0.8312055
483	4 leaf bce p5 100 epoch	1	air_space	4	precision	0.81523275
484	4 leaf bce p5 100 epoch	1	bundle_sheath_extension	4	precision	0.8163289
485	4 leaf bce p5 100 epoch	1	vein	4	precision	0.57818484
486	4 leaf bce p5 100 epoch	2	background	4	precision	0.9672103
487	4 leaf bce p5 100 epoch	2	epidermis	4	precision	0.8504976
488	4 leaf bce p5 100 epoch	2	mesophyll	4	precision	0.84873533
489	4 leaf bce p5 100 epoch	2	air_space	4	precision	0.8052653
490	4 leaf bce p5 100 epoch	2	bundle_sheath_extension	4	precision	0.79810333
491	4 leaf bce p5 100 epoch	2	vein	4	precision	0.51766694
492	4 leaf bce p5 100 epoch	3	background	4	precision	0.98352635
493	4 leaf bce p5 100 epoch	3	epidermis	4	precision	0.84927243
494	4 leaf bce p5 100 epoch	3	mesophyll	4	precision	0.85604113
495	4 leaf bce p5 100 epoch	3	air_space	4	precision	0.8007935
496	4 leaf bce p5 100 epoch	3	bundle_sheath_extension	4	precision	0.76662266
497	4 leaf bce p5 100 epoch	3	vein	4	precision	0.43337584
498	4 leaf bce p5 100 epoch	4	background	4	precision	0.96743333
499	4 leaf bce p5 100 epoch	4	epidermis	4	precision	0.87589914
500	4 leaf bce p5 100 epoch	4	mesophyll	4	precision	0.8376633
501	4 leaf bce p5 100 epoch	4	air_space	4	precision	0.8042668
502	4 leaf bce p5 100 epoch	4	bundle_sheath_extension	4	precision	0.8185005
503	4 leaf bce p5 100 epoch	4	vein	4	precision	0.5344254
504	4 leaf bce p5 100 epoch	5	background	4	precision	0.9764492
505	4 leaf bce p5 100 epoch	5	epidermis	4	precision	0.8935997
506	4 leaf bce p5 100 epoch	5	mesophyll	4	precision	0.83793485
507	4 leaf bce p5 100 epoch	5	air_space	4	precision	0.77059734
508	4 leaf bce p5 100 epoch	5	bundle_sheath_extension	4	precision	0.800254
509	4 leaf bce p5 100 epoch	5	vein	4	precision	0.6751003
510	4 leaf bce p5 100 epoch	6	background	4	precision	0.96580094
511	4 leaf bce p5 100 epoch	6	epidermis	4	precision	0.81720227
512	4 leaf bce p5 100 epoch	6	mesophyll	4	precision	0.80055064
513	4 leaf bce p5 100 epoch	6	air_space	4	precision	0.83215296
514	4 leaf bce p5 100 epoch	6	bundle_sheath_extension	4	precision	0.82988274
515	4 leaf bce p5 100 epoch	6	vein	4	precision	0.63693553
516	4 leaf bce p5 100 epoch	7	background	4	precision	0.968725
517	4 leaf bce p5 100 epoch	7	epidermis	4	precision	0.8707528
518	4 leaf bce p5 100 epoch	7	mesophyll	4	precision	0.81971705
519	4 leaf bce p5 100 epoch	7	air_space	4	precision	0.8148549
520	4 leaf bce p5 100 epoch	7	bundle_sheath_extension	4	precision	0.8472661
521	4 leaf bce p5 100 epoch	7	vein	4	precision	0.6040179
522	4 leaf bce p5 100 epoch	8	background	4	precision	0.9749668
523	4 leaf bce p5 100 epoch	8	epidermis	4	precision	0.8724586
524	4 leaf bce p5 100 epoch	8	mesophyll	4	precision	0.8264359
525	4 leaf bce p5 100 epoch	8	air_space	4	precision	0.801688
526	4 leaf bce p5 100 epoch	8	bundle_sheath_extension	4	precision	0.8017842
527	4 leaf bce p5 100 epoch	8	vein	4	precision	0.6347989
528	4 leaf bce p5 100 epoch	9	background	4	precision	0.9833292
529	4 leaf bce p5 100 epoch	9	epidermis	4	precision	0.9056776
530	4 leaf bce p5 100 epoch	9	mesophyll	4	precision	0.82816505
531	4 leaf bce p5 100 epoch	9	air_space	4	precision	0.80768317
532	4 leaf bce p5 100 epoch	9	bundle_sheath_extension	4	precision	0.8289779
533	4 leaf bce p5 100 epoch	9	vein	4	precision	0.5920087
534	4 leaf bce p5 100 epoch	10	background	4	precision	0.94952756
535	4 leaf bce p5 100 epoch	10	epidermis	4	precision	0.8215395
536	4 leaf bce p5 100 epoch	10	mesophyll	4	precision	0.8033258
537	4 leaf bce p5 100 epoch	10	air_space	4	precision	0.8173528
538	4 leaf bce p5 100 epoch	10	bundle_sheath_extension	4	precision	0.8194567
539	4 leaf bce p5 100 epoch	10	vein	4	precision	0.5212887
540	5 leaf bce p5 100 epoch	1	background	5	precision	0.9529545
541	5 leaf bce p5 100 epoch	1	epidermis	5	precision	0.87775564
542	5 leaf bce p5 100 epoch	1	mesophyll	5	precision	0.8477953
543	5 leaf bce p5 100 epoch	1	air_space	5	precision	0.801164
544	5 leaf bce p5 100 epoch	1	bundle_sheath_extension	5	precision	0.76398504
545	5 leaf bce p5 100 epoch	1	vein	5	precision	0.6391205
546	5 leaf bce p5 100 epoch	2	background	5	precision	0.9944137
547	5 leaf bce p5 100 epoch	2	epidermis	5	precision	0.8585717
548	5 leaf bce p5 100 epoch	2	mesophyll	5	precision	0.8549284
549	5 leaf bce p5 100 epoch	2	air_space	5	precision	0.8154259
550	5 leaf bce p5 100 epoch	2	bundle_sheath_extension	5	precision	0.71533674
551	5 leaf bce p5 100 epoch	2	vein	5	precision	0.5559803
552	5 leaf bce p5 100 epoch	3	background	5	precision	0.96603143
553	5 leaf bce p5 100 epoch	3	epidermis	5	precision	0.86961347
554	5 leaf bce p5 100 epoch	3	mesophyll	5	precision	0.82811403
555	5 leaf bce p5 100 epoch	3	air_space	5	precision	0.8525077
556	5 leaf bce p5 100 epoch	3	bundle_sheath_extension	5	precision	0.7766625
557	5 leaf bce p5 100 epoch	3	vein	5	precision	0.47928697
558	5 leaf bce p5 100 epoch	4	background	5	precision	0.9579274
559	5 leaf bce p5 100 epoch	4	epidermis	5	precision	0.84842956
560	5 leaf bce p5 100 epoch	4	mesophyll	5	precision	0.8348979
561	5 leaf bce p5 100 epoch	4	air_space	5	precision	0.8396764
562	5 leaf bce p5 100 epoch	4	bundle_sheath_extension	5	precision	0.7805754
563	5 leaf bce p5 100 epoch	4	vein	5	precision	0.61473125
564	5 leaf bce p5 100 epoch	5	background	5	precision	0.9797829
565	5 leaf bce p5 100 epoch	5	epidermis	5	precision	0.8706705
566	5 leaf bce p5 100 epoch	5	mesophyll	5	precision	0.83873147
567	5 leaf bce p5 100 epoch	5	air_space	5	precision	0.842649
568	5 leaf bce p5 100 epoch	5	bundle_sheath_extension	5	precision	0.7286569
569	5 leaf bce p5 100 epoch	5	vein	5	precision	0.61599845
570	5 leaf bce p5 100 epoch	6	background	5	precision	0.9822176
571	5 leaf bce p5 100 epoch	6	epidermis	5	precision	0.8956741
572	5 leaf bce p5 100 epoch	6	mesophyll	5	precision	0.85205567
573	5 leaf bce p5 100 epoch	6	air_space	5	precision	0.82218665
574	5 leaf bce p5 100 epoch	6	bundle_sheath_extension	5	precision	0.7376994
575	5 leaf bce p5 100 epoch	6	vein	5	precision	0.5070717
576	5 leaf bce p5 100 epoch	7	background	5	precision	0.97493494
577	5 leaf bce p5 100 epoch	7	epidermis	5	precision	0.8659955
578	5 leaf bce p5 100 epoch	7	mesophyll	5	precision	0.8454378
579	5 leaf bce p5 100 epoch	7	air_space	5	precision	0.8458821
580	5 leaf bce p5 100 epoch	7	bundle_sheath_extension	5	precision	0.7312373
581	5 leaf bce p5 100 epoch	7	vein	5	precision	0.52107793
582	5 leaf bce p5 100 epoch	8	background	5	precision	0.9813938
583	5 leaf bce p5 100 epoch	8	epidermis	5	precision	0.9001476
584	5 leaf bce p5 100 epoch	8	mesophyll	5	precision	0.8422955
585	5 leaf bce p5 100 epoch	8	air_space	5	precision	0.8211783
586	5 leaf bce p5 100 epoch	8	bundle_sheath_extension	5	precision	0.77501535
587	5 leaf bce p5 100 epoch	8	vein	5	precision	0.66249895
588	5 leaf bce p5 100 epoch	9	background	5	precision	0.96228
589	5 leaf bce p5 100 epoch	9	epidermis	5	precision	0.90103835
590	5 leaf bce p5 100 epoch	9	mesophyll	5	precision	0.8339556
591	5 leaf bce p5 100 epoch	9	air_space	5	precision	0.8395411
592	5 leaf bce p5 100 epoch	9	bundle_sheath_extension	5	precision	0.80196965
593	5 leaf bce p5 100 epoch	9	vein	5	precision	0.66806495
594	5 leaf bce p5 100 epoch	10	background	5	precision	0.9649025
595	5 leaf bce p5 100 epoch	10	epidermis	5	precision	0.8430046
596	5 leaf bce p5 100 epoch	10	mesophyll	5	precision	0.83654815
597	5 leaf bce p5 100 epoch	10	air_space	5	precision	0.79655206
598	5 leaf bce p5 100 epoch	10	bundle_sheath_extension	5	precision	0.79693586
599	5 leaf bce p5 100 epoch	10	vein	5	precision	0.5371079
600	1 leaf bce p5 100 epoch	1	background	1	recall	0.991751
601	1 leaf bce p5 100 epoch	1	epidermis	1	recall	0.7078586
602	1 leaf bce p5 100 epoch	1	mesophyll	1	recall	0.833852
603	1 leaf bce p5 100 epoch	1	air_space	1	recall	0.3805154
604	1 leaf bce p5 100 epoch	1	bundle_sheath_extension	1	recall	0.5100071
605	1 leaf bce p5 100 epoch	1	vein	1	recall	0.4739852
606	1 leaf bce p5 100 epoch	2	background	1	recall	0.9904884
607	1 leaf bce p5 100 epoch	2	epidermis	1	recall	0.7935964
608	1 leaf bce p5 100 epoch	2	mesophyll	1	recall	0.87117183
609	1 leaf bce p5 100 epoch	2	air_space	1	recall	0.3735451
610	1 leaf bce p5 100 epoch	2	bundle_sheath_extension	1	recall	0.70396936
611	1 leaf bce p5 100 epoch	2	vein	1	recall	0.6573579
612	1 leaf bce p5 100 epoch	3	background	1	recall	0.98872244
613	1 leaf bce p5 100 epoch	3	epidermis	1	recall	0.7969309
614	1 leaf bce p5 100 epoch	3	mesophyll	1	recall	0.88181704
615	1 leaf bce p5 100 epoch	3	air_space	1	recall	0.38695997
616	1 leaf bce p5 100 epoch	3	bundle_sheath_extension	1	recall	0.666485
617	1 leaf bce p5 100 epoch	3	vein	1	recall	0.57407635
618	1 leaf bce p5 100 epoch	4	background	1	recall	0.98954135
619	1 leaf bce p5 100 epoch	4	epidermis	1	recall	0.75206447
620	1 leaf bce p5 100 epoch	4	mesophyll	1	recall	0.86870193
621	1 leaf bce p5 100 epoch	4	air_space	1	recall	0.41329375
622	1 leaf bce p5 100 epoch	4	bundle_sheath_extension	1	recall	0.57649744
623	1 leaf bce p5 100 epoch	4	vein	1	recall	0.5692314
624	1 leaf bce p5 100 epoch	5	background	1	recall	0.9923251
625	1 leaf bce p5 100 epoch	5	epidermis	1	recall	0.7220317
626	1 leaf bce p5 100 epoch	5	mesophyll	1	recall	0.8656227
627	1 leaf bce p5 100 epoch	5	air_space	1	recall	0.41416684
628	1 leaf bce p5 100 epoch	5	bundle_sheath_extension	1	recall	0.57604164
629	1 leaf bce p5 100 epoch	5	vein	1	recall	0.6208209
630	1 leaf bce p5 100 epoch	6	background	1	recall	0.9917119
631	1 leaf bce p5 100 epoch	6	epidermis	1	recall	0.69859886
632	1 leaf bce p5 100 epoch	6	mesophyll	1	recall	0.87946236
633	1 leaf bce p5 100 epoch	6	air_space	1	recall	0.37418494
634	1 leaf bce p5 100 epoch	6	bundle_sheath_extension	1	recall	0.5509449
635	1 leaf bce p5 100 epoch	6	vein	1	recall	0.55517423
636	1 leaf bce p5 100 epoch	7	background	1	recall	0.98996335
637	1 leaf bce p5 100 epoch	7	epidermis	1	recall	0.7592497
638	1 leaf bce p5 100 epoch	7	mesophyll	1	recall	0.84880465
639	1 leaf bce p5 100 epoch	7	air_space	1	recall	0.38785928
640	1 leaf bce p5 100 epoch	7	bundle_sheath_extension	1	recall	0.58605236
641	1 leaf bce p5 100 epoch	7	vein	1	recall	0.5861861
642	1 leaf bce p5 100 epoch	8	background	1	recall	0.98542273
643	1 leaf bce p5 100 epoch	8	epidermis	1	recall	0.7746026
644	1 leaf bce p5 100 epoch	8	mesophyll	1	recall	0.8567467
645	1 leaf bce p5 100 epoch	8	air_space	1	recall	0.4160014
646	1 leaf bce p5 100 epoch	8	bundle_sheath_extension	1	recall	0.5470886
647	1 leaf bce p5 100 epoch	8	vein	1	recall	0.6664476
648	1 leaf bce p5 100 epoch	9	background	1	recall	0.9906335
649	1 leaf bce p5 100 epoch	9	epidermis	1	recall	0.7610157
650	1 leaf bce p5 100 epoch	9	mesophyll	1	recall	0.8436432
651	1 leaf bce p5 100 epoch	9	air_space	1	recall	0.43948883
652	1 leaf bce p5 100 epoch	9	bundle_sheath_extension	1	recall	0.6638903
653	1 leaf bce p5 100 epoch	9	vein	1	recall	0.6647686
654	1 leaf bce p5 100 epoch	10	background	1	recall	0.99138165
655	1 leaf bce p5 100 epoch	10	epidermis	1	recall	0.77890795
656	1 leaf bce p5 100 epoch	10	mesophyll	1	recall	0.86930215
657	1 leaf bce p5 100 epoch	10	air_space	1	recall	0.39246118
658	1 leaf bce p5 100 epoch	10	bundle_sheath_extension	1	recall	0.6441348
659	1 leaf bce p5 100 epoch	10	vein	1	recall	0.55059206
660	2 leaf bce p5 100 epoch	1	background	2	recall	0.98716176
661	2 leaf bce p5 100 epoch	1	epidermis	2	recall	0.83736104
662	2 leaf bce p5 100 epoch	1	mesophyll	2	recall	0.8802285
663	2 leaf bce p5 100 epoch	1	air_space	2	recall	0.58737165
664	2 leaf bce p5 100 epoch	1	bundle_sheath_extension	2	recall	0.7822117
665	2 leaf bce p5 100 epoch	1	vein	2	recall	0.79332674
666	2 leaf bce p5 100 epoch	2	background	2	recall	0.9889637
667	2 leaf bce p5 100 epoch	2	epidermis	2	recall	0.69666034
668	2 leaf bce p5 100 epoch	2	mesophyll	2	recall	0.8470292
669	2 leaf bce p5 100 epoch	2	air_space	2	recall	0.3317678
670	2 leaf bce p5 100 epoch	2	bundle_sheath_extension	2	recall	0.568177
671	2 leaf bce p5 100 epoch	2	vein	2	recall	0.4956398
672	2 leaf bce p5 100 epoch	3	background	2	recall	0.9862585
673	2 leaf bce p5 100 epoch	3	epidermis	2	recall	0.8245238
674	2 leaf bce p5 100 epoch	3	mesophyll	2	recall	0.8900054
675	2 leaf bce p5 100 epoch	3	air_space	2	recall	0.636228
676	2 leaf bce p5 100 epoch	3	bundle_sheath_extension	2	recall	0.75126874
677	2 leaf bce p5 100 epoch	3	vein	2	recall	0.70593965
678	2 leaf bce p5 100 epoch	4	background	2	recall	0.9853101
679	2 leaf bce p5 100 epoch	4	epidermis	2	recall	0.8328923
680	2 leaf bce p5 100 epoch	4	mesophyll	2	recall	0.8557103
681	2 leaf bce p5 100 epoch	4	air_space	2	recall	0.6296457
682	2 leaf bce p5 100 epoch	4	bundle_sheath_extension	2	recall	0.79298294
683	2 leaf bce p5 100 epoch	4	vein	2	recall	0.8045643
684	2 leaf bce p5 100 epoch	5	background	2	recall	0.9839323
685	2 leaf bce p5 100 epoch	5	epidermis	2	recall	0.8323759
686	2 leaf bce p5 100 epoch	5	mesophyll	2	recall	0.86929065
687	2 leaf bce p5 100 epoch	5	air_space	2	recall	0.64503276
688	2 leaf bce p5 100 epoch	5	bundle_sheath_extension	2	recall	0.8219393
689	2 leaf bce p5 100 epoch	5	vein	2	recall	0.79751074
690	2 leaf bce p5 100 epoch	6	background	2	recall	0.9850591
691	2 leaf bce p5 100 epoch	6	epidermis	2	recall	0.83852834
692	2 leaf bce p5 100 epoch	6	mesophyll	2	recall	0.8648194
693	2 leaf bce p5 100 epoch	6	air_space	2	recall	0.6365044
694	2 leaf bce p5 100 epoch	6	bundle_sheath_extension	2	recall	0.814843
695	2 leaf bce p5 100 epoch	6	vein	2	recall	0.7256346
696	2 leaf bce p5 100 epoch	7	background	2	recall	0.9888172
697	2 leaf bce p5 100 epoch	7	epidermis	2	recall	0.79502463
698	2 leaf bce p5 100 epoch	7	mesophyll	2	recall	0.8699751
699	2 leaf bce p5 100 epoch	7	air_space	2	recall	0.69121855
700	2 leaf bce p5 100 epoch	7	bundle_sheath_extension	2	recall	0.7079447
701	2 leaf bce p5 100 epoch	7	vein	2	recall	0.5454979
702	2 leaf bce p5 100 epoch	8	background	2	recall	0.98877525
703	2 leaf bce p5 100 epoch	8	epidermis	2	recall	0.8292669
704	2 leaf bce p5 100 epoch	8	mesophyll	2	recall	0.86579627
705	2 leaf bce p5 100 epoch	8	air_space	2	recall	0.55199206
706	2 leaf bce p5 100 epoch	8	bundle_sheath_extension	2	recall	0.8380102
707	2 leaf bce p5 100 epoch	8	vein	2	recall	0.7074358
708	2 leaf bce p5 100 epoch	9	background	2	recall	0.98791283
709	2 leaf bce p5 100 epoch	9	epidermis	2	recall	0.75952196
710	2 leaf bce p5 100 epoch	9	mesophyll	2	recall	0.8065481
711	2 leaf bce p5 100 epoch	9	air_space	2	recall	0.44899797
712	2 leaf bce p5 100 epoch	9	bundle_sheath_extension	2	recall	0.68947476
713	2 leaf bce p5 100 epoch	9	vein	2	recall	0.66030246
714	2 leaf bce p5 100 epoch	10	background	2	recall	0.98940295
715	2 leaf bce p5 100 epoch	10	epidermis	2	recall	0.78956354
716	2 leaf bce p5 100 epoch	10	mesophyll	2	recall	0.8755455
717	2 leaf bce p5 100 epoch	10	air_space	2	recall	0.58069193
718	2 leaf bce p5 100 epoch	10	bundle_sheath_extension	2	recall	0.65166295
719	2 leaf bce p5 100 epoch	10	vein	2	recall	0.780678
720	3 leaf bce p5 100 epoch	1	background	3	recall	0.9773434
721	3 leaf bce p5 100 epoch	1	epidermis	3	recall	0.8098728
722	3 leaf bce p5 100 epoch	1	mesophyll	3	recall	0.83794296
723	3 leaf bce p5 100 epoch	1	air_space	3	recall	0.6501178
724	3 leaf bce p5 100 epoch	1	bundle_sheath_extension	3	recall	0.8402082
725	3 leaf bce p5 100 epoch	1	vein	3	recall	0.67580605
726	3 leaf bce p5 100 epoch	2	background	3	recall	0.97260505
727	3 leaf bce p5 100 epoch	2	epidermis	3	recall	0.8542938
728	3 leaf bce p5 100 epoch	2	mesophyll	3	recall	0.7691231
729	3 leaf bce p5 100 epoch	2	air_space	3	recall	0.63742894
730	3 leaf bce p5 100 epoch	2	bundle_sheath_extension	3	recall	0.7760154
731	3 leaf bce p5 100 epoch	2	vein	3	recall	0.6529659
732	3 leaf bce p5 100 epoch	3	background	3	recall	0.98104334
733	3 leaf bce p5 100 epoch	3	epidermis	3	recall	0.82770383
734	3 leaf bce p5 100 epoch	3	mesophyll	3	recall	0.85761166
735	3 leaf bce p5 100 epoch	3	air_space	3	recall	0.65881026
736	3 leaf bce p5 100 epoch	3	bundle_sheath_extension	3	recall	0.76739305
737	3 leaf bce p5 100 epoch	3	vein	3	recall	0.68745244
738	3 leaf bce p5 100 epoch	4	background	3	recall	0.98566973
739	3 leaf bce p5 100 epoch	4	epidermis	3	recall	0.8426552
740	3 leaf bce p5 100 epoch	4	mesophyll	3	recall	0.8525766
741	3 leaf bce p5 100 epoch	4	air_space	3	recall	0.7064134
742	3 leaf bce p5 100 epoch	4	bundle_sheath_extension	3	recall	0.7544601
743	3 leaf bce p5 100 epoch	4	vein	3	recall	0.78846395
744	3 leaf bce p5 100 epoch	5	background	3	recall	0.9856572
745	3 leaf bce p5 100 epoch	5	epidermis	3	recall	0.7999791
746	3 leaf bce p5 100 epoch	5	mesophyll	3	recall	0.85389644
747	3 leaf bce p5 100 epoch	5	air_space	3	recall	0.5994498
748	3 leaf bce p5 100 epoch	5	bundle_sheath_extension	3	recall	0.71156836
749	3 leaf bce p5 100 epoch	5	vein	3	recall	0.65230364
750	3 leaf bce p5 100 epoch	6	background	3	recall	0.98127985
751	3 leaf bce p5 100 epoch	6	epidermis	3	recall	0.8220395
752	3 leaf bce p5 100 epoch	6	mesophyll	3	recall	0.8408281
753	3 leaf bce p5 100 epoch	6	air_space	3	recall	0.5910858
754	3 leaf bce p5 100 epoch	6	bundle_sheath_extension	3	recall	0.8242892
755	3 leaf bce p5 100 epoch	6	vein	3	recall	0.22751184
756	3 leaf bce p5 100 epoch	7	background	3	recall	0.9841927
757	3 leaf bce p5 100 epoch	7	epidermis	3	recall	0.8426124
758	3 leaf bce p5 100 epoch	7	mesophyll	3	recall	0.8515774
759	3 leaf bce p5 100 epoch	7	air_space	3	recall	0.6785079
760	3 leaf bce p5 100 epoch	7	bundle_sheath_extension	3	recall	0.7032379
761	3 leaf bce p5 100 epoch	7	vein	3	recall	0.7206186
762	3 leaf bce p5 100 epoch	8	background	3	recall	0.98238784
763	3 leaf bce p5 100 epoch	8	epidermis	3	recall	0.7593924
764	3 leaf bce p5 100 epoch	8	mesophyll	3	recall	0.7822637
765	3 leaf bce p5 100 epoch	8	air_space	3	recall	0.5611429
766	3 leaf bce p5 100 epoch	8	bundle_sheath_extension	3	recall	0.72307533
767	3 leaf bce p5 100 epoch	8	vein	3	recall	0.6320995
768	3 leaf bce p5 100 epoch	9	background	3	recall	0.98301065
769	3 leaf bce p5 100 epoch	9	epidermis	3	recall	0.8790248
770	3 leaf bce p5 100 epoch	9	mesophyll	3	recall	0.83496773
771	3 leaf bce p5 100 epoch	9	air_space	3	recall	0.669668
772	3 leaf bce p5 100 epoch	9	bundle_sheath_extension	3	recall	0.85385877
773	3 leaf bce p5 100 epoch	9	vein	3	recall	0.786621
774	3 leaf bce p5 100 epoch	10	background	3	recall	0.98745596
775	3 leaf bce p5 100 epoch	10	epidermis	3	recall	0.798303
776	3 leaf bce p5 100 epoch	10	mesophyll	3	recall	0.84651166
777	3 leaf bce p5 100 epoch	10	air_space	3	recall	0.6097067
778	3 leaf bce p5 100 epoch	10	bundle_sheath_extension	3	recall	0.74407697
779	3 leaf bce p5 100 epoch	10	vein	3	recall	0.7888788
780	4 leaf bce p5 100 epoch	1	background	4	recall	0.98038566
781	4 leaf bce p5 100 epoch	1	epidermis	4	recall	0.8439533
782	4 leaf bce p5 100 epoch	1	mesophyll	4	recall	0.8705724
783	4 leaf bce p5 100 epoch	1	air_space	4	recall	0.6549665
784	4 leaf bce p5 100 epoch	1	bundle_sheath_extension	4	recall	0.78703576
785	4 leaf bce p5 100 epoch	1	vein	4	recall	0.7750944
786	4 leaf bce p5 100 epoch	2	background	4	recall	0.983175
787	4 leaf bce p5 100 epoch	2	epidermis	4	recall	0.8403899
788	4 leaf bce p5 100 epoch	2	mesophyll	4	recall	0.85291004
789	4 leaf bce p5 100 epoch	2	air_space	4	recall	0.68756646
790	4 leaf bce p5 100 epoch	2	bundle_sheath_extension	4	recall	0.753965
791	4 leaf bce p5 100 epoch	2	vein	4	recall	0.7475439
792	4 leaf bce p5 100 epoch	3	background	4	recall	0.97969055
793	4 leaf bce p5 100 epoch	3	epidermis	4	recall	0.86111593
794	4 leaf bce p5 100 epoch	3	mesophyll	4	recall	0.8347987
795	4 leaf bce p5 100 epoch	3	air_space	4	recall	0.63815194
796	4 leaf bce p5 100 epoch	3	bundle_sheath_extension	4	recall	0.7551619
797	4 leaf bce p5 100 epoch	3	vein	4	recall	0.7576497
798	4 leaf bce p5 100 epoch	4	background	4	recall	0.98265
799	4 leaf bce p5 100 epoch	4	epidermis	4	recall	0.82522994
800	4 leaf bce p5 100 epoch	4	mesophyll	4	recall	0.86125886
801	4 leaf bce p5 100 epoch	4	air_space	4	recall	0.64854187
802	4 leaf bce p5 100 epoch	4	bundle_sheath_extension	4	recall	0.7810878
803	4 leaf bce p5 100 epoch	4	vein	4	recall	0.7427527
804	4 leaf bce p5 100 epoch	5	background	4	recall	0.9866632
805	4 leaf bce p5 100 epoch	5	epidermis	4	recall	0.8522957
806	4 leaf bce p5 100 epoch	5	mesophyll	4	recall	0.8527274
807	4 leaf bce p5 100 epoch	5	air_space	4	recall	0.7380651
808	4 leaf bce p5 100 epoch	5	bundle_sheath_extension	4	recall	0.76909816
809	4 leaf bce p5 100 epoch	5	vein	4	recall	0.56144667
810	4 leaf bce p5 100 epoch	6	background	4	recall	0.9812805
811	4 leaf bce p5 100 epoch	6	epidermis	4	recall	0.8024505
812	4 leaf bce p5 100 epoch	6	mesophyll	4	recall	0.88200855
813	4 leaf bce p5 100 epoch	6	air_space	4	recall	0.5649022
814	4 leaf bce p5 100 epoch	6	bundle_sheath_extension	4	recall	0.7170601
815	4 leaf bce p5 100 epoch	6	vein	4	recall	0.5362333
816	4 leaf bce p5 100 epoch	7	background	4	recall	0.9865381
817	4 leaf bce p5 100 epoch	7	epidermis	4	recall	0.86388284
818	4 leaf bce p5 100 epoch	7	mesophyll	4	recall	0.87926424
819	4 leaf bce p5 100 epoch	7	air_space	4	recall	0.59138316
820	4 leaf bce p5 100 epoch	7	bundle_sheath_extension	4	recall	0.7787204
821	4 leaf bce p5 100 epoch	7	vein	4	recall	0.79474473
822	4 leaf bce p5 100 epoch	8	background	4	recall	0.982494
823	4 leaf bce p5 100 epoch	8	epidermis	4	recall	0.8476654
824	4 leaf bce p5 100 epoch	8	mesophyll	4	recall	0.87116414
825	4 leaf bce p5 100 epoch	8	air_space	4	recall	0.667626
826	4 leaf bce p5 100 epoch	8	bundle_sheath_extension	4	recall	0.8104307
827	4 leaf bce p5 100 epoch	8	vein	4	recall	0.64514816
828	4 leaf bce p5 100 epoch	9	background	4	recall	0.981338
829	4 leaf bce p5 100 epoch	9	epidermis	4	recall	0.8383684
830	4 leaf bce p5 100 epoch	9	mesophyll	4	recall	0.887159
831	4 leaf bce p5 100 epoch	9	air_space	4	recall	0.6966614
832	4 leaf bce p5 100 epoch	9	bundle_sheath_extension	4	recall	0.7733602
833	4 leaf bce p5 100 epoch	9	vein	4	recall	0.7361724
834	4 leaf bce p5 100 epoch	10	background	4	recall	0.9895021
835	4 leaf bce p5 100 epoch	10	epidermis	4	recall	0.78066176
836	4 leaf bce p5 100 epoch	10	mesophyll	4	recall	0.85716516
837	4 leaf bce p5 100 epoch	10	air_space	4	recall	0.57658064
838	4 leaf bce p5 100 epoch	10	bundle_sheath_extension	4	recall	0.6822033
839	4 leaf bce p5 100 epoch	10	vein	4	recall	0.4955544
840	5 leaf bce p5 100 epoch	1	background	5	recall	0.98683757
841	5 leaf bce p5 100 epoch	1	epidermis	5	recall	0.81439304
842	5 leaf bce p5 100 epoch	1	mesophyll	5	recall	0.83701766
843	5 leaf bce p5 100 epoch	1	air_space	5	recall	0.66780704
844	5 leaf bce p5 100 epoch	1	bundle_sheath_extension	5	recall	0.78033036
845	5 leaf bce p5 100 epoch	1	vein	5	recall	0.5719028
846	5 leaf bce p5 100 epoch	2	background	5	recall	0.96773386
847	5 leaf bce p5 100 epoch	2	epidermis	5	recall	0.89697516
848	5 leaf bce p5 100 epoch	2	mesophyll	5	recall	0.81696016
849	5 leaf bce p5 100 epoch	2	air_space	5	recall	0.64281976
850	5 leaf bce p5 100 epoch	2	bundle_sheath_extension	5	recall	0.8405196
851	5 leaf bce p5 100 epoch	2	vein	5	recall	0.74474686
852	5 leaf bce p5 100 epoch	3	background	5	recall	0.9867792
853	5 leaf bce p5 100 epoch	3	epidermis	5	recall	0.79919857
854	5 leaf bce p5 100 epoch	3	mesophyll	5	recall	0.84757966
855	5 leaf bce p5 100 epoch	3	air_space	5	recall	0.61099434
856	5 leaf bce p5 100 epoch	3	bundle_sheath_extension	5	recall	0.7711815
857	5 leaf bce p5 100 epoch	3	vein	5	recall	0.7021207
858	5 leaf bce p5 100 epoch	4	background	5	recall	0.98646307
859	5 leaf bce p5 100 epoch	4	epidermis	5	recall	0.83438474
860	5 leaf bce p5 100 epoch	4	mesophyll	5	recall	0.8502692
861	5 leaf bce p5 100 epoch	4	air_space	5	recall	0.60753626
862	5 leaf bce p5 100 epoch	4	bundle_sheath_extension	5	recall	0.8006522
863	5 leaf bce p5 100 epoch	4	vein	5	recall	0.63120186
864	5 leaf bce p5 100 epoch	5	background	5	recall	0.9815382
865	5 leaf bce p5 100 epoch	5	epidermis	5	recall	0.9013939
866	5 leaf bce p5 100 epoch	5	mesophyll	5	recall	0.84062785
867	5 leaf bce p5 100 epoch	5	air_space	5	recall	0.6345935
868	5 leaf bce p5 100 epoch	5	bundle_sheath_extension	5	recall	0.8362198
869	5 leaf bce p5 100 epoch	5	vein	5	recall	0.7586465
870	5 leaf bce p5 100 epoch	6	background	5	recall	0.97044516
871	5 leaf bce p5 100 epoch	6	epidermis	5	recall	0.8490631
872	5 leaf bce p5 100 epoch	6	mesophyll	5	recall	0.84814405
873	5 leaf bce p5 100 epoch	6	air_space	5	recall	0.67821044
874	5 leaf bce p5 100 epoch	6	bundle_sheath_extension	5	recall	0.8663809
875	5 leaf bce p5 100 epoch	6	vein	5	recall	0.60306156
876	5 leaf bce p5 100 epoch	7	background	5	recall	0.98479784
877	5 leaf bce p5 100 epoch	7	epidermis	5	recall	0.86558324
878	5 leaf bce p5 100 epoch	7	mesophyll	5	recall	0.84556293
879	5 leaf bce p5 100 epoch	7	air_space	5	recall	0.6432923
880	5 leaf bce p5 100 epoch	7	bundle_sheath_extension	5	recall	0.7994855
881	5 leaf bce p5 100 epoch	7	vein	5	recall	0.6431558
882	5 leaf bce p5 100 epoch	8	background	5	recall	0.9855014
883	5 leaf bce p5 100 epoch	8	epidermis	5	recall	0.87846315
884	5 leaf bce p5 100 epoch	8	mesophyll	5	recall	0.8635417
885	5 leaf bce p5 100 epoch	8	air_space	5	recall	0.65312093
886	5 leaf bce p5 100 epoch	8	bundle_sheath_extension	5	recall	0.89028615
887	5 leaf bce p5 100 epoch	8	vein	5	recall	0.59440917
888	5 leaf bce p5 100 epoch	9	background	5	recall	0.9894082
889	5 leaf bce p5 100 epoch	9	epidermis	5	recall	0.8575959
890	5 leaf bce p5 100 epoch	9	mesophyll	5	recall	0.88951266
891	5 leaf bce p5 100 epoch	9	air_space	5	recall	0.66934705
892	5 leaf bce p5 100 epoch	9	bundle_sheath_extension	5	recall	0.8147973
893	5 leaf bce p5 100 epoch	9	vein	5	recall	0.5987737
894	5 leaf bce p5 100 epoch	10	background	5	recall	0.98481846
895	5 leaf bce p5 100 epoch	10	epidermis	5	recall	0.83364594
896	5 leaf bce p5 100 epoch	10	mesophyll	5	recall	0.8593856
897	5 leaf bce p5 100 epoch	10	air_space	5	recall	0.7060405
898	5 leaf bce p5 100 epoch	10	bundle_sheath_extension	5	recall	0.71195817
899	5 leaf bce p5 100 epoch	10	vein	5	recall	0.77924067
900	1 leaf bce p5 100 epoch	1	background	1	f1	0.9038056
901	1 leaf bce p5 100 epoch	1	epidermis	1	f1	0.7535721
902	1 leaf bce p5 100 epoch	1	mesophyll	1	f1	0.80559194
903	1 leaf bce p5 100 epoch	1	air_space	1	f1	0.50684553
904	1 leaf bce p5 100 epoch	1	bundle_sheath_extension	1	f1	0.5793872
905	1 leaf bce p5 100 epoch	1	vein	1	f1	0.45522442
906	1 leaf bce p5 100 epoch	2	background	1	f1	0.9509494
907	1 leaf bce p5 100 epoch	2	epidermis	1	f1	0.8078958
908	1 leaf bce p5 100 epoch	2	mesophyll	1	f1	0.81642544
909	1 leaf bce p5 100 epoch	2	air_space	1	f1	0.5062835
910	1 leaf bce p5 100 epoch	2	bundle_sheath_extension	1	f1	0.7442168
911	1 leaf bce p5 100 epoch	2	vein	1	f1	0.5703085
912	1 leaf bce p5 100 epoch	3	background	1	f1	0.9455412
913	1 leaf bce p5 100 epoch	3	epidermis	1	f1	0.8253473
914	1 leaf bce p5 100 epoch	3	mesophyll	1	f1	0.8196017
915	1 leaf bce p5 100 epoch	3	air_space	1	f1	0.51207745
916	1 leaf bce p5 100 epoch	3	bundle_sheath_extension	1	f1	0.7311356
917	1 leaf bce p5 100 epoch	3	vein	1	f1	0.5180305
918	1 leaf bce p5 100 epoch	4	background	1	f1	0.9204626
919	1 leaf bce p5 100 epoch	4	epidermis	1	f1	0.7931429
920	1 leaf bce p5 100 epoch	4	mesophyll	1	f1	0.82301724
921	1 leaf bce p5 100 epoch	4	air_space	1	f1	0.53810155
922	1 leaf bce p5 100 epoch	4	bundle_sheath_extension	1	f1	0.6575754
923	1 leaf bce p5 100 epoch	4	vein	1	f1	0.5236121
924	1 leaf bce p5 100 epoch	5	background	1	f1	0.9156043
925	1 leaf bce p5 100 epoch	5	epidermis	1	f1	0.7737247
926	1 leaf bce p5 100 epoch	5	mesophyll	1	f1	0.8203826
927	1 leaf bce p5 100 epoch	5	air_space	1	f1	0.5317472
928	1 leaf bce p5 100 epoch	5	bundle_sheath_extension	1	f1	0.6634407
929	1 leaf bce p5 100 epoch	5	vein	1	f1	0.5697486
930	1 leaf bce p5 100 epoch	6	background	1	f1	0.9199501
931	1 leaf bce p5 100 epoch	6	epidermis	1	f1	0.75562024
932	1 leaf bce p5 100 epoch	6	mesophyll	1	f1	0.8117515
933	1 leaf bce p5 100 epoch	6	air_space	1	f1	0.50196016
934	1 leaf bce p5 100 epoch	6	bundle_sheath_extension	1	f1	0.65221643
935	1 leaf bce p5 100 epoch	6	vein	1	f1	0.53280497
936	1 leaf bce p5 100 epoch	7	background	1	f1	0.9208293
937	1 leaf bce p5 100 epoch	7	epidermis	1	f1	0.79029167
938	1 leaf bce p5 100 epoch	7	mesophyll	1	f1	0.80917376
939	1 leaf bce p5 100 epoch	7	air_space	1	f1	0.5132729
940	1 leaf bce p5 100 epoch	7	bundle_sheath_extension	1	f1	0.65181637
941	1 leaf bce p5 100 epoch	7	vein	1	f1	0.55392754
942	1 leaf bce p5 100 epoch	8	background	1	f1	0.93331206
943	1 leaf bce p5 100 epoch	8	epidermis	1	f1	0.7880845
944	1 leaf bce p5 100 epoch	8	mesophyll	1	f1	0.8129667
945	1 leaf bce p5 100 epoch	8	air_space	1	f1	0.5395163
946	1 leaf bce p5 100 epoch	8	bundle_sheath_extension	1	f1	0.6493002
947	1 leaf bce p5 100 epoch	8	vein	1	f1	0.51164305
948	1 leaf bce p5 100 epoch	9	background	1	f1	0.9412855
949	1 leaf bce p5 100 epoch	9	epidermis	1	f1	0.8020245
950	1 leaf bce p5 100 epoch	9	mesophyll	1	f1	0.81653893
951	1 leaf bce p5 100 epoch	9	air_space	1	f1	0.55749255
952	1 leaf bce p5 100 epoch	9	bundle_sheath_extension	1	f1	0.70402694
953	1 leaf bce p5 100 epoch	9	vein	1	f1	0.5133691
954	1 leaf bce p5 100 epoch	10	background	1	f1	0.9469404
955	1 leaf bce p5 100 epoch	10	epidermis	1	f1	0.8040937
956	1 leaf bce p5 100 epoch	10	mesophyll	1	f1	0.8126871
957	1 leaf bce p5 100 epoch	10	air_space	1	f1	0.5237349
958	1 leaf bce p5 100 epoch	10	bundle_sheath_extension	1	f1	0.68766195
959	1 leaf bce p5 100 epoch	10	vein	1	f1	0.4720369
960	2 leaf bce p5 100 epoch	1	background	2	f1	0.97862643
961	2 leaf bce p5 100 epoch	1	epidermis	2	f1	0.85304224
962	2 leaf bce p5 100 epoch	1	mesophyll	2	f1	0.84804696
963	2 leaf bce p5 100 epoch	1	air_space	2	f1	0.6920927
964	2 leaf bce p5 100 epoch	1	bundle_sheath_extension	2	f1	0.79976374
965	2 leaf bce p5 100 epoch	1	vein	2	f1	0.63747966
966	2 leaf bce p5 100 epoch	2	background	2	f1	0.91280967
967	2 leaf bce p5 100 epoch	2	epidermis	2	f1	0.7349301
968	2 leaf bce p5 100 epoch	2	mesophyll	2	f1	0.809686
969	2 leaf bce p5 100 epoch	2	air_space	2	f1	0.4596513
970	2 leaf bce p5 100 epoch	2	bundle_sheath_extension	2	f1	0.65186214
971	2 leaf bce p5 100 epoch	2	vein	2	f1	0.4623769
972	2 leaf bce p5 100 epoch	3	background	2	f1	0.96793425
973	2 leaf bce p5 100 epoch	3	epidermis	2	f1	0.84653604
974	2 leaf bce p5 100 epoch	3	mesophyll	2	f1	0.84886533
975	2 leaf bce p5 100 epoch	3	air_space	2	f1	0.71379435
976	2 leaf bce p5 100 epoch	3	bundle_sheath_extension	2	f1	0.76446134
977	2 leaf bce p5 100 epoch	3	vein	2	f1	0.63236815
978	2 leaf bce p5 100 epoch	4	background	2	f1	0.9797104
979	2 leaf bce p5 100 epoch	4	epidermis	2	f1	0.83600855
980	2 leaf bce p5 100 epoch	4	mesophyll	2	f1	0.84580076
981	2 leaf bce p5 100 epoch	4	air_space	2	f1	0.71403015
982	2 leaf bce p5 100 epoch	4	bundle_sheath_extension	2	f1	0.79035264
983	2 leaf bce p5 100 epoch	4	vein	2	f1	0.6010528
984	2 leaf bce p5 100 epoch	5	background	2	f1	0.97767925
985	2 leaf bce p5 100 epoch	5	epidermis	2	f1	0.8460599
986	2 leaf bce p5 100 epoch	5	mesophyll	2	f1	0.8513111
987	2 leaf bce p5 100 epoch	5	air_space	2	f1	0.72644293
988	2 leaf bce p5 100 epoch	5	bundle_sheath_extension	2	f1	0.7989799
989	2 leaf bce p5 100 epoch	5	vein	2	f1	0.6542823
990	2 leaf bce p5 100 epoch	6	background	2	f1	0.97751063
991	2 leaf bce p5 100 epoch	6	epidermis	2	f1	0.8396392
992	2 leaf bce p5 100 epoch	6	mesophyll	2	f1	0.85142887
993	2 leaf bce p5 100 epoch	6	air_space	2	f1	0.71867955
994	2 leaf bce p5 100 epoch	6	bundle_sheath_extension	2	f1	0.8118839
995	2 leaf bce p5 100 epoch	6	vein	2	f1	0.6298111
996	2 leaf bce p5 100 epoch	7	background	2	f1	0.9599539
997	2 leaf bce p5 100 epoch	7	epidermis	2	f1	0.8297493
998	2 leaf bce p5 100 epoch	7	mesophyll	2	f1	0.8500775
999	2 leaf bce p5 100 epoch	7	air_space	2	f1	0.7404586
1000	2 leaf bce p5 100 epoch	7	bundle_sheath_extension	2	f1	0.7474843
1001	2 leaf bce p5 100 epoch	7	vein	2	f1	0.59653145
1002	2 leaf bce p5 100 epoch	8	background	2	f1	0.9786479
1003	2 leaf bce p5 100 epoch	8	epidermis	2	f1	0.84589183
1004	2 leaf bce p5 100 epoch	8	mesophyll	2	f1	0.83738774
1005	2 leaf bce p5 100 epoch	8	air_space	2	f1	0.66262823
1006	2 leaf bce p5 100 epoch	8	bundle_sheath_extension	2	f1	0.78513795
1007	2 leaf bce p5 100 epoch	8	vein	2	f1	0.6118835
1008	2 leaf bce p5 100 epoch	9	background	2	f1	0.96969616
1009	2 leaf bce p5 100 epoch	9	epidermis	2	f1	0.8114909
1010	2 leaf bce p5 100 epoch	9	mesophyll	2	f1	0.79721534
1011	2 leaf bce p5 100 epoch	9	air_space	2	f1	0.57877403
1012	2 leaf bce p5 100 epoch	9	bundle_sheath_extension	2	f1	0.6365036
1013	2 leaf bce p5 100 epoch	9	vein	2	f1	0.505963
1014	2 leaf bce p5 100 epoch	10	background	2	f1	0.96358395
1015	2 leaf bce p5 100 epoch	10	epidermis	2	f1	0.8153526
1016	2 leaf bce p5 100 epoch	10	mesophyll	2	f1	0.83365154
1017	2 leaf bce p5 100 epoch	10	air_space	2	f1	0.67455065
1018	2 leaf bce p5 100 epoch	10	bundle_sheath_extension	2	f1	0.7091025
1019	2 leaf bce p5 100 epoch	10	vein	2	f1	0.6068495
1020	3 leaf bce p5 100 epoch	1	background	3	f1	0.9775117
1021	3 leaf bce p5 100 epoch	1	epidermis	3	f1	0.8456148
1022	3 leaf bce p5 100 epoch	1	mesophyll	3	f1	0.84045565
1023	3 leaf bce p5 100 epoch	1	air_space	3	f1	0.71916854
1024	3 leaf bce p5 100 epoch	1	bundle_sheath_extension	3	f1	0.77858734
1025	3 leaf bce p5 100 epoch	1	vein	3	f1	0.6377064
1026	3 leaf bce p5 100 epoch	2	background	3	f1	0.9791436
1027	3 leaf bce p5 100 epoch	2	epidermis	3	f1	0.8678511
1028	3 leaf bce p5 100 epoch	2	mesophyll	3	f1	0.81403255
1029	3 leaf bce p5 100 epoch	2	air_space	3	f1	0.7062985
1030	3 leaf bce p5 100 epoch	2	bundle_sheath_extension	3	f1	0.6857599
1031	3 leaf bce p5 100 epoch	2	vein	3	f1	0.5138804
1032	3 leaf bce p5 100 epoch	3	background	3	f1	0.97644156
1033	3 leaf bce p5 100 epoch	3	epidermis	3	f1	0.8393184
1034	3 leaf bce p5 100 epoch	3	mesophyll	3	f1	0.84911585
1035	3 leaf bce p5 100 epoch	3	air_space	3	f1	0.72771734
1036	3 leaf bce p5 100 epoch	3	bundle_sheath_extension	3	f1	0.77026445
1037	3 leaf bce p5 100 epoch	3	vein	3	f1	0.5840112
1038	3 leaf bce p5 100 epoch	4	background	3	f1	0.9737911
1039	3 leaf bce p5 100 epoch	4	epidermis	3	f1	0.85814476
1040	3 leaf bce p5 100 epoch	4	mesophyll	3	f1	0.8530221
1041	3 leaf bce p5 100 epoch	4	air_space	3	f1	0.7468582
1042	3 leaf bce p5 100 epoch	4	bundle_sheath_extension	3	f1	0.78216445
1043	3 leaf bce p5 100 epoch	4	vein	3	f1	0.64141095
1044	3 leaf bce p5 100 epoch	5	background	3	f1	0.9766197
1045	3 leaf bce p5 100 epoch	5	epidermis	3	f1	0.82505524
1046	3 leaf bce p5 100 epoch	5	mesophyll	3	f1	0.83514917
1047	3 leaf bce p5 100 epoch	5	air_space	3	f1	0.69551593
1048	3 leaf bce p5 100 epoch	5	bundle_sheath_extension	3	f1	0.74016666
1049	3 leaf bce p5 100 epoch	5	vein	3	f1	0.56488645
1050	3 leaf bce p5 100 epoch	6	background	3	f1	0.9723691
1051	3 leaf bce p5 100 epoch	6	epidermis	3	f1	0.8407418
1052	3 leaf bce p5 100 epoch	6	mesophyll	3	f1	0.8325588
1053	3 leaf bce p5 100 epoch	6	air_space	3	f1	0.69114673
1054	3 leaf bce p5 100 epoch	6	bundle_sheath_extension	3	f1	0.7454065
1055	3 leaf bce p5 100 epoch	6	vein	3	f1	0.33020586
1056	3 leaf bce p5 100 epoch	7	background	3	f1	0.96474695
1057	3 leaf bce p5 100 epoch	7	epidermis	3	f1	0.86947715
1058	3 leaf bce p5 100 epoch	7	mesophyll	3	f1	0.8483139
1059	3 leaf bce p5 100 epoch	7	air_space	3	f1	0.7364523
1060	3 leaf bce p5 100 epoch	7	bundle_sheath_extension	3	f1	0.7295577
1061	3 leaf bce p5 100 epoch	7	vein	3	f1	0.6092817
1062	3 leaf bce p5 100 epoch	8	background	3	f1	0.96234953
1063	3 leaf bce p5 100 epoch	8	epidermis	3	f1	0.7932696
1064	3 leaf bce p5 100 epoch	8	mesophyll	3	f1	0.80813134
1065	3 leaf bce p5 100 epoch	8	air_space	3	f1	0.6735573
1066	3 leaf bce p5 100 epoch	8	bundle_sheath_extension	3	f1	0.64883256
1067	3 leaf bce p5 100 epoch	8	vein	3	f1	0.4935895
1068	3 leaf bce p5 100 epoch	9	background	3	f1	0.9830839
1069	3 leaf bce p5 100 epoch	9	epidermis	3	f1	0.8781519
1070	3 leaf bce p5 100 epoch	9	mesophyll	3	f1	0.8474431
1071	3 leaf bce p5 100 epoch	9	air_space	3	f1	0.73713785
1072	3 leaf bce p5 100 epoch	9	bundle_sheath_extension	3	f1	0.8029793
1073	3 leaf bce p5 100 epoch	9	vein	3	f1	0.6695208
1074	3 leaf bce p5 100 epoch	10	background	3	f1	0.9756931
1075	3 leaf bce p5 100 epoch	10	epidermis	3	f1	0.8355802
1076	3 leaf bce p5 100 epoch	10	mesophyll	3	f1	0.8369497
1077	3 leaf bce p5 100 epoch	10	air_space	3	f1	0.7017695
1078	3 leaf bce p5 100 epoch	10	bundle_sheath_extension	3	f1	0.7309739
1079	3 leaf bce p5 100 epoch	10	vein	3	f1	0.5786694
1080	4 leaf bce p5 100 epoch	1	background	4	f1	0.9770278
1081	4 leaf bce p5 100 epoch	1	epidermis	4	f1	0.85204685
1082	4 leaf bce p5 100 epoch	1	mesophyll	4	f1	0.8501407
1083	4 leaf bce p5 100 epoch	1	air_space	4	f1	0.72598684
1084	4 leaf bce p5 100 epoch	1	bundle_sheath_extension	4	f1	0.7905393
1085	4 leaf bce p5 100 epoch	1	vein	4	f1	0.6524835
1086	4 leaf bce p5 100 epoch	2	background	4	f1	0.9750732
1087	4 leaf bce p5 100 epoch	2	epidermis	4	f1	0.845332
1088	4 leaf bce p5 100 epoch	2	mesophyll	4	f1	0.8507026
1089	4 leaf bce p5 100 epoch	2	air_space	4	f1	0.7412183
1090	4 leaf bce p5 100 epoch	2	bundle_sheath_extension	4	f1	0.76501024
1091	4 leaf bce p5 100 epoch	2	vein	4	f1	0.6035046
1092	4 leaf bce p5 100 epoch	3	background	4	f1	0.9816036
1093	4 leaf bce p5 100 epoch	3	epidermis	4	f1	0.8549942
1094	4 leaf bce p5 100 epoch	3	mesophyll	4	f1	0.84501475
1095	4 leaf bce p5 100 epoch	3	air_space	4	f1	0.70829546
1096	4 leaf bce p5 100 epoch	3	bundle_sheath_extension	4	f1	0.75321865
1097	4 leaf bce p5 100 epoch	3	vein	4	f1	0.5450252
1098	4 leaf bce p5 100 epoch	4	background	4	f1	0.9748826
1099	4 leaf bce p5 100 epoch	4	epidermis	4	f1	0.8496628
1100	4 leaf bce p5 100 epoch	4	mesophyll	4	f1	0.8492769
1101	4 leaf bce p5 100 epoch	4	air_space	4	f1	0.7176741
1102	4 leaf bce p5 100 epoch	4	bundle_sheath_extension	4	f1	0.7938432
1103	4 leaf bce p5 100 epoch	4	vein	4	f1	0.6105968
1104	4 leaf bce p5 100 epoch	5	background	4	f1	0.98152435
1105	4 leaf bce p5 100 epoch	5	epidermis	4	f1	0.8723396
1106	4 leaf bce p5 100 epoch	5	mesophyll	4	f1	0.8450775
1107	4 leaf bce p5 100 epoch	5	air_space	4	f1	0.75336474
1108	4 leaf bce p5 100 epoch	5	bundle_sheath_extension	4	f1	0.77734774
1109	4 leaf bce p5 100 epoch	5	vein	4	f1	0.60503846
1110	4 leaf bce p5 100 epoch	6	background	4	f1	0.9734213
1111	4 leaf bce p5 100 epoch	6	epidermis	4	f1	0.8095068
1112	4 leaf bce p5 100 epoch	6	mesophyll	4	f1	0.83890665
1113	4 leaf bce p5 100 epoch	6	air_space	4	f1	0.6717439
1114	4 leaf bce p5 100 epoch	6	bundle_sheath_extension	4	f1	0.7622422
1115	4 leaf bce p5 100 epoch	6	vein	4	f1	0.5714621
1116	4 leaf bce p5 100 epoch	7	background	4	f1	0.9775232
1117	4 leaf bce p5 100 epoch	7	epidermis	4	f1	0.8671993
1118	4 leaf bce p5 100 epoch	7	mesophyll	4	f1	0.8483122
1119	4 leaf bce p5 100 epoch	7	air_space	4	f1	0.68503624
1120	4 leaf bce p5 100 epoch	7	bundle_sheath_extension	4	f1	0.80391395
1121	4 leaf bce p5 100 epoch	7	vein	4	f1	0.67693007
1122	4 leaf bce p5 100 epoch	8	background	4	f1	0.9786765
1123	4 leaf bce p5 100 epoch	8	epidermis	4	f1	0.85952264
1124	4 leaf bce p5 100 epoch	8	mesophyll	4	f1	0.84799063
1125	4 leaf bce p5 100 epoch	8	air_space	4	f1	0.72801864
1126	4 leaf bce p5 100 epoch	8	bundle_sheath_extension	4	f1	0.7977111
1127	4 leaf bce p5 100 epoch	8	vein	4	f1	0.6292464
1128	4 leaf bce p5 100 epoch	9	background	4	f1	0.982329
1129	4 leaf bce p5 100 epoch	9	epidermis	4	f1	0.8705886
1130	4 leaf bce p5 100 epoch	9	mesophyll	4	f1	0.8565342
1131	4 leaf bce p5 100 epoch	9	air_space	4	f1	0.74759674
1132	4 leaf bce p5 100 epoch	9	bundle_sheath_extension	4	f1	0.7954494
1133	4 leaf bce p5 100 epoch	9	vein	4	f1	0.64565337
1134	4 leaf bce p5 100 epoch	10	background	4	f1	0.96906966
1135	4 leaf bce p5 100 epoch	10	epidermis	4	f1	0.80039835
1136	4 leaf bce p5 100 epoch	10	mesophyll	4	f1	0.8289623
1137	4 leaf bce p5 100 epoch	10	air_space	4	f1	0.6756322
1138	4 leaf bce p5 100 epoch	10	bundle_sheath_extension	4	f1	0.728133
1139	4 leaf bce p5 100 epoch	10	vein	4	f1	0.5024514
1140	5 leaf bce p5 100 epoch	1	background	5	f1	0.9695055
1141	5 leaf bce p5 100 epoch	1	epidermis	5	f1	0.84460527
1142	5 leaf bce p5 100 epoch	1	mesophyll	5	f1	0.8420736
1143	5 leaf bce p5 100 epoch	1	air_space	5	f1	0.72753346
1144	5 leaf bce p5 100 epoch	1	bundle_sheath_extension	5	f1	0.75753224
1145	5 leaf bce p5 100 epoch	1	vein	5	f1	0.5978237
1146	5 leaf bce p5 100 epoch	2	background	5	f1	0.980886
1147	5 leaf bce p5 100 epoch	2	epidermis	5	f1	0.87722266
1148	5 leaf bce p5 100 epoch	2	mesophyll	5	f1	0.83529794
1149	5 leaf bce p5 100 epoch	2	air_space	5	f1	0.7174785
1150	5 leaf bce p5 100 epoch	2	bundle_sheath_extension	5	f1	0.7627691
1151	5 leaf bce p5 100 epoch	2	vein	5	f1	0.62536216
1152	5 leaf bce p5 100 epoch	3	background	5	f1	0.9762831
1153	5 leaf bce p5 100 epoch	3	epidermis	5	f1	0.83283746
1154	5 leaf bce p5 100 epoch	3	mesophyll	5	f1	0.83752364
1155	5 leaf bce p5 100 epoch	3	air_space	5	f1	0.7113978
1156	5 leaf bce p5 100 epoch	3	bundle_sheath_extension	5	f1	0.76626456
1157	5 leaf bce p5 100 epoch	3	vein	5	f1	0.5633446
1158	5 leaf bce p5 100 epoch	4	background	5	f1	0.9717809
1159	5 leaf bce p5 100 epoch	4	epidermis	5	f1	0.8411728
1160	5 leaf bce p5 100 epoch	4	mesophyll	5	f1	0.8422969
1161	5 leaf bce p5 100 epoch	4	air_space	5	f1	0.70474774
1162	5 leaf bce p5 100 epoch	4	bundle_sheath_extension	5	f1	0.7779784
1163	5 leaf bce p5 100 epoch	4	vein	5	f1	0.6115028
1164	5 leaf bce p5 100 epoch	5	background	5	f1	0.980597
1165	5 leaf bce p5 100 epoch	5	epidermis	5	f1	0.8855077
1166	5 leaf bce p5 100 epoch	5	mesophyll	5	f1	0.83936405
1167	5 leaf bce p5 100 epoch	5	air_space	5	f1	0.7235143
1168	5 leaf bce p5 100 epoch	5	bundle_sheath_extension	5	f1	0.7650298
1169	5 leaf bce p5 100 epoch	5	vein	5	f1	0.67261094
1170	5 leaf bce p5 100 epoch	6	background	5	f1	0.9761912
1171	5 leaf bce p5 100 epoch	6	epidermis	5	f1	0.8715905
1172	5 leaf bce p5 100 epoch	6	mesophyll	5	f1	0.84993
1173	5 leaf bce p5 100 epoch	6	air_space	5	f1	0.7429225
1174	5 leaf bce p5 100 epoch	6	bundle_sheath_extension	5	f1	0.78798807
1175	5 leaf bce p5 100 epoch	6	vein	5	f1	0.5440907
1176	5 leaf bce p5 100 epoch	7	background	5	f1	0.979813
1177	5 leaf bce p5 100 epoch	7	epidermis	5	f1	0.86563003
1178	5 leaf bce p5 100 epoch	7	mesophyll	5	f1	0.84530544
1179	5 leaf bce p5 100 epoch	7	air_space	5	f1	0.7304341
1180	5 leaf bce p5 100 epoch	7	bundle_sheath_extension	5	f1	0.7555874
1181	5 leaf bce p5 100 epoch	7	vein	5	f1	0.56352866
1182	5 leaf bce p5 100 epoch	8	background	5	f1	0.983428
1183	5 leaf bce p5 100 epoch	8	epidermis	5	f1	0.88894737
1184	5 leaf bce p5 100 epoch	8	mesophyll	5	f1	0.85265696
1185	5 leaf bce p5 100 epoch	8	air_space	5	f1	0.7271316
1186	5 leaf bce p5 100 epoch	8	bundle_sheath_extension	5	f1	0.82178736
1187	5 leaf bce p5 100 epoch	8	vein	5	f1	0.61920637
1188	5 leaf bce p5 100 epoch	9	background	5	f1	0.9755543
1189	5 leaf bce p5 100 epoch	9	epidermis	5	f1	0.87845516
1190	5 leaf bce p5 100 epoch	9	mesophyll	5	f1	0.8606261
1191	5 leaf bce p5 100 epoch	9	air_space	5	f1	0.74442303
1192	5 leaf bce p5 100 epoch	9	bundle_sheath_extension	5	f1	0.80136997
1193	5 leaf bce p5 100 epoch	9	vein	5	f1	0.6264734
1194	5 leaf bce p5 100 epoch	10	background	5	f1	0.97470874
1195	5 leaf bce p5 100 epoch	10	epidermis	5	f1	0.8380801
1196	5 leaf bce p5 100 epoch	10	mesophyll	5	f1	0.8474868
1197	5 leaf bce p5 100 epoch	10	air_space	5	f1	0.7480121
1198	5 leaf bce p5 100 epoch	10	bundle_sheath_extension	5	f1	0.7412569
1199	5 leaf bce p5 100 epoch	10	vein	5	f1	0.6294249
