# Supplementary material for: A workflow for segmenting soil and plant X-ray computed tomography images with deep learning in Google’s Colaboratory
Source: Front Plant Sci. 2022 Sep 13;13:893140. doi: 10.3389/fpls.2022.893140 (PMC9514790; doi:10.3389/fpls.2022.893140)
Supplement: Supplementary Data Sheet 2 — Precision, Recall, Accuracy, and F1 results for producing Figures 4, 5. [file Data_Sheet_2.csv]

	epoch	model number	name	variable	value
0	10	1	background	accuracy	0.98022807
1	10	1	epidermis	accuracy	0.9659812
2	10	1	mesophyll	accuracy	0.88336384
3	10	1	air_space	accuracy	0.91710824
4	10	1	bundle_sheath_extension	accuracy	0.9392077
5	10	1	vein	accuracy	0.9816149
6	10	2	background	accuracy	0.9840677999999999
7	10	2	epidermis	accuracy	0.97267133
8	10	2	mesophyll	accuracy	0.8902708
9	10	2	air_space	accuracy	0.9165419
10	10	2	bundle_sheath_extension	accuracy	0.9532052
11	10	2	vein	accuracy	0.98169106
12	10	3	background	accuracy	0.9840662
13	10	3	epidermis	accuracy	0.97314185
14	10	3	mesophyll	accuracy	0.89876163
15	10	3	air_space	accuracy	0.9241657
16	10	3	bundle_sheath_extension	accuracy	0.93833673
17	10	3	vein	accuracy	0.9774681999999999
18	10	4	background	accuracy	0.98286074
19	10	4	epidermis	accuracy	0.97169036
20	10	4	mesophyll	accuracy	0.88708955
21	10	4	air_space	accuracy	0.91386664
22	10	4	bundle_sheath_extension	accuracy	0.9487011000000001
23	10	4	vein	accuracy	0.9819844999999999
24	10	5	background	accuracy	0.9838665999999999
25	10	5	epidermis	accuracy	0.9751279
26	10	5	mesophyll	accuracy	0.8952468000000001
27	10	5	air_space	accuracy	0.9295495999999999
28	10	5	bundle_sheath_extension	accuracy	0.94727886
29	10	5	vein	accuracy	0.98398113
30	10	6	background	accuracy	0.9867075000000001
31	10	6	epidermis	accuracy	0.9760496
32	10	6	mesophyll	accuracy	0.8939945
33	10	6	air_space	accuracy	0.9260073
34	10	6	bundle_sheath_extension	accuracy	0.93788576
35	10	6	vein	accuracy	0.9780882
36	10	7	background	accuracy	0.97212714
37	10	7	epidermis	accuracy	0.97131157
38	10	7	mesophyll	accuracy	0.89529103
39	10	7	air_space	accuracy	0.9248569999999999
40	10	7	bundle_sheath_extension	accuracy	0.9428915999999999
41	10	7	vein	accuracy	0.9801618000000001
42	10	8	background	accuracy	0.9797579
43	10	8	epidermis	accuracy	0.9766332
44	10	8	mesophyll	accuracy	0.8913776
45	10	8	air_space	accuracy	0.9210825
46	10	8	bundle_sheath_extension	accuracy	0.9401195999999999
47	10	8	vein	accuracy	0.9780612
48	10	9	background	accuracy	0.987459
49	10	9	epidermis	accuracy	0.9767114
50	10	9	mesophyll	accuracy	0.89474547
51	10	9	air_space	accuracy	0.9248889000000001
52	10	9	bundle_sheath_extension	accuracy	0.9444507
53	10	9	vein	accuracy	0.9759735999999999
54	10	10	background	accuracy	0.9821305
55	10	10	epidermis	accuracy	0.975484
56	10	10	mesophyll	accuracy	0.9026189
57	10	10	air_space	accuracy	0.92993057
58	10	10	bundle_sheath_extension	accuracy	0.9395781999999999
59	10	10	vein	accuracy	0.974347
60	25	1	background	accuracy	0.98936206
61	25	1	epidermis	accuracy	0.98060477
62	25	1	mesophyll	accuracy	0.9132471999999999
63	25	1	air_space	accuracy	0.9370351999999998
64	25	1	bundle_sheath_extension	accuracy	0.96028936
65	25	1	vein	accuracy	0.98141336
66	25	2	background	accuracy	0.9817461
67	25	2	epidermis	accuracy	0.9777753
68	25	2	mesophyll	accuracy	0.91042006
69	25	2	air_space	accuracy	0.9352024
70	25	2	bundle_sheath_extension	accuracy	0.9561576999999999
71	25	2	vein	accuracy	0.9831525
72	25	3	background	accuracy	0.9870101
73	25	3	epidermis	accuracy	0.9780095
74	25	3	mesophyll	accuracy	0.91109407
75	25	3	air_space	accuracy	0.9349879000000001
76	25	3	bundle_sheath_extension	accuracy	0.958289
77	25	3	vein	accuracy	0.9820306999999999
78	25	4	background	accuracy	0.9818158000000001
79	25	4	epidermis	accuracy	0.98132116
80	25	4	mesophyll	accuracy	0.9135969999999999
81	25	4	air_space	accuracy	0.9364941999999999
82	25	4	bundle_sheath_extension	accuracy	0.9560255
83	25	4	vein	accuracy	0.9821788
84	25	5	background	accuracy	0.9892615
85	25	5	epidermis	accuracy	0.97931063
86	25	5	mesophyll	accuracy	0.9142229
87	25	5	air_space	accuracy	0.93303776
88	25	5	bundle_sheath_extension	accuracy	0.95983636
89	25	5	vein	accuracy	0.9845068000000001
90	25	6	background	accuracy	0.9878564000000001
91	25	6	epidermis	accuracy	0.98000956
92	25	6	mesophyll	accuracy	0.90768445
93	25	6	air_space	accuracy	0.9351075999999999
94	25	6	bundle_sheath_extension	accuracy	0.95015496
95	25	6	vein	accuracy	0.9781863000000001
96	25	7	background	accuracy	0.98667467
97	25	7	epidermis	accuracy	0.9768318000000001
98	25	7	mesophyll	accuracy	0.88888943
99	25	7	air_space	accuracy	0.9270239
100	25	7	bundle_sheath_extension	accuracy	0.93366337
101	25	7	vein	accuracy	0.97821075
102	25	8	background	accuracy	0.9860934000000001
103	25	8	epidermis	accuracy	0.9764395
104	25	8	mesophyll	accuracy	0.9062540000000001
105	25	8	air_space	accuracy	0.93093586
106	25	8	bundle_sheath_extension	accuracy	0.9590575000000001
107	25	8	vein	accuracy	0.9820061
108	25	9	background	accuracy	0.99038136
109	25	9	epidermis	accuracy	0.9811654000000001
110	25	9	mesophyll	accuracy	0.9132515
111	25	9	air_space	accuracy	0.9380267
112	25	9	bundle_sheath_extension	accuracy	0.9631809000000001
113	25	9	vein	accuracy	0.98417205
114	25	10	background	accuracy	0.98722076
115	25	10	epidermis	accuracy	0.97936374
116	25	10	mesophyll	accuracy	0.91031706
117	25	10	air_space	accuracy	0.9343028
118	25	10	bundle_sheath_extension	accuracy	0.95484227
119	25	10	vein	accuracy	0.97871053
120	50	1	background	accuracy	0.9890711
121	50	1	epidermis	accuracy	0.9803056999999998
122	50	1	mesophyll	accuracy	0.91260594
123	50	1	air_space	accuracy	0.93586034
124	50	1	bundle_sheath_extension	accuracy	0.96123695
125	50	1	vein	accuracy	0.9806269
126	50	2	background	accuracy	0.988894
127	50	2	epidermis	accuracy	0.98058045
128	50	2	mesophyll	accuracy	0.91119134
129	50	2	air_space	accuracy	0.9318393
130	50	2	bundle_sheath_extension	accuracy	0.9516689
131	50	2	vein	accuracy	0.9773625
132	50	3	background	accuracy	0.98791397
133	50	3	epidermis	accuracy	0.98038566
134	50	3	mesophyll	accuracy	0.9103020000000001
135	50	3	air_space	accuracy	0.93375045
136	50	3	bundle_sheath_extension	accuracy	0.96393
137	50	3	vein	accuracy	0.9836719999999999
138	50	4	background	accuracy	0.9859836999999999
139	50	4	epidermis	accuracy	0.9742969000000001
140	50	4	mesophyll	accuracy	0.91350424
141	50	4	air_space	accuracy	0.9357530000000001
142	50	4	bundle_sheath_extension	accuracy	0.96363145
143	50	4	vein	accuracy	0.9834527
144	50	5	background	accuracy	0.98567665
145	50	5	epidermis	accuracy	0.97982657
146	50	5	mesophyll	accuracy	0.9089492
147	50	5	air_space	accuracy	0.9331691999999999
148	50	5	bundle_sheath_extension	accuracy	0.96017313
149	50	5	vein	accuracy	0.9844879000000001
150	50	6	background	accuracy	0.9896219999999999
151	50	6	epidermis	accuracy	0.98141813
152	50	6	mesophyll	accuracy	0.9122836999999999
153	50	6	air_space	accuracy	0.9345435999999999
154	50	6	bundle_sheath_extension	accuracy	0.9638742
155	50	6	vein	accuracy	0.98649865
156	50	7	background	accuracy	0.98180073
157	50	7	epidermis	accuracy	0.97895354
158	50	7	mesophyll	accuracy	0.9117290000000001
159	50	7	air_space	accuracy	0.9374667999999999
160	50	7	bundle_sheath_extension	accuracy	0.9596573
161	50	7	vein	accuracy	0.9849781999999999
162	50	8	background	accuracy	0.98904836
163	50	8	epidermis	accuracy	0.9812333000000001
164	50	8	mesophyll	accuracy	0.9109950000000001
165	50	8	air_space	accuracy	0.9342125
166	50	8	bundle_sheath_extension	accuracy	0.96472347
167	50	8	vein	accuracy	0.9874603000000001
168	50	9	background	accuracy	0.98147047
169	50	9	epidermis	accuracy	0.97495997
170	50	9	mesophyll	accuracy	0.908702
171	50	9	air_space	accuracy	0.93382204
172	50	9	bundle_sheath_extension	accuracy	0.95683324
173	50	9	vein	accuracy	0.9836229
174	50	10	background	accuracy	0.9904618000000001
175	50	10	epidermis	accuracy	0.98250663
176	50	10	mesophyll	accuracy	0.90620786
177	50	10	air_space	accuracy	0.9354164
178	50	10	bundle_sheath_extension	accuracy	0.9548665999999999
179	50	10	vein	accuracy	0.9830574000000001
180	100	1	background	accuracy	0.9776492
181	100	1	epidermis	accuracy	0.9749268
182	100	1	mesophyll	accuracy	0.90629756
183	100	1	air_space	accuracy	0.9315733
184	100	1	bundle_sheath_extension	accuracy	0.9508457
185	100	1	vein	accuracy	0.9848300999999999
186	100	2	background	accuracy	0.98663205
187	100	2	epidermis	accuracy	0.9789888000000001
188	100	2	mesophyll	accuracy	0.90381116
189	100	2	air_space	accuracy	0.9301389000000001
190	100	2	bundle_sheath_extension	accuracy	0.9488141999999999
191	100	2	vein	accuracy	0.9821478000000001
192	100	3	background	accuracy	0.98302996
193	100	3	epidermis	accuracy	0.9731642
194	100	3	mesophyll	accuracy	0.90185773
195	100	3	air_space	accuracy	0.93190587
196	100	3	bundle_sheath_extension	accuracy	0.9531896999999999
197	100	3	vein	accuracy	0.9794119000000001
198	100	4	background	accuracy	0.97926205
199	100	4	epidermis	accuracy	0.9736427
200	100	4	mesophyll	accuracy	0.9049536
201	100	4	air_space	accuracy	0.9303584
202	100	4	bundle_sheath_extension	accuracy	0.9544269000000001
203	100	4	vein	accuracy	0.98420066
204	100	5	background	accuracy	0.9860890999999999
205	100	5	epidermis	accuracy	0.9805004
206	100	5	mesophyll	accuracy	0.9037679
207	100	5	air_space	accuracy	0.93363297
208	100	5	bundle_sheath_extension	accuracy	0.9508603000000001
209	100	5	vein	accuracy	0.98549616
210	100	6	background	accuracy	0.9834859
211	100	6	epidermis	accuracy	0.97906554
212	100	6	mesophyll	accuracy	0.9106558000000001
213	100	6	air_space	accuracy	0.93578875
214	100	6	bundle_sheath_extension	accuracy	0.95491517
215	100	6	vein	accuracy	0.98072195
216	100	7	background	accuracy	0.9855503000000001
217	100	7	epidermis	accuracy	0.9775286
218	100	7	mesophyll	accuracy	0.90745133
219	100	7	air_space	accuracy	0.9348586
220	100	7	bundle_sheath_extension	accuracy	0.9494259
221	100	7	vein	accuracy	0.98106813
222	100	8	background	accuracy	0.9881867
223	100	8	epidermis	accuracy	0.9816348
224	100	8	mesophyll	accuracy	0.9110043999999999
225	100	8	air_space	accuracy	0.93295777
226	100	8	bundle_sheath_extension	accuracy	0.9619671999999999
227	100	8	vein	accuracy	0.9851054
228	100	9	background	accuracy	0.9821224000000001
229	100	9	epidermis	accuracy	0.9801530999999999
230	100	9	mesophyll	accuracy	0.9141059000000001
231	100	9	air_space	accuracy	0.9369860999999999
232	100	9	bundle_sheath_extension	accuracy	0.95941985
233	100	9	vein	accuracy	0.9855298000000001
234	100	10	background	accuracy	0.9818988999999999
235	100	10	epidermis	accuracy	0.97304595
236	100	10	mesophyll	accuracy	0.90781724
237	100	10	air_space	accuracy	0.9349548000000001
238	100	10	bundle_sheath_extension	accuracy	0.9503128000000001
239	100	10	vein	accuracy	0.9816378000000001
240	200	1	background	accuracy	0.98326623
241	200	1	epidermis	accuracy	0.97554004
242	200	1	mesophyll	accuracy	0.91661435
243	200	1	air_space	accuracy	0.9388609
244	200	1	bundle_sheath_extension	accuracy	0.9634280000000001
245	200	1	vein	accuracy	0.9854306999999999
246	200	2	background	accuracy	0.98279345
247	200	2	epidermis	accuracy	0.97645557
248	200	2	mesophyll	accuracy	0.9190526
249	200	2	air_space	accuracy	0.9373408999999999
250	200	2	bundle_sheath_extension	accuracy	0.9655309999999999
251	200	2	vein	accuracy	0.98426455
252	200	3	background	accuracy	0.98590887
253	200	3	epidermis	accuracy	0.97911394
254	200	3	mesophyll	accuracy	0.91645545
255	200	3	air_space	accuracy	0.93796444
256	200	3	bundle_sheath_extension	accuracy	0.9646181
257	200	3	vein	accuracy	0.9853856
258	200	4	background	accuracy	0.98840934
259	200	4	epidermis	accuracy	0.98010683
260	200	4	mesophyll	accuracy	0.9161493
261	200	4	air_space	accuracy	0.9398755999999999
262	200	4	bundle_sheath_extension	accuracy	0.96508944
263	200	4	vein	accuracy	0.98547995
264	200	5	background	accuracy	0.9815940999999999
265	200	5	epidermis	accuracy	0.9748045
266	200	5	mesophyll	accuracy	0.90621316
267	200	5	air_space	accuracy	0.9333404000000001
268	200	5	bundle_sheath_extension	accuracy	0.94909656
269	200	5	vein	accuracy	0.98000634
270	200	6	background	accuracy	0.9781831
271	200	6	epidermis	accuracy	0.9714071
272	200	6	mesophyll	accuracy	0.9168270000000001
273	200	6	air_space	accuracy	0.93829215
274	200	6	bundle_sheath_extension	accuracy	0.9585754000000001
275	200	6	vein	accuracy	0.9807658000000001
276	200	7	background	accuracy	0.9857568999999999
277	200	7	epidermis	accuracy	0.9798331
278	200	7	mesophyll	accuracy	0.9207991
279	200	7	air_space	accuracy	0.9382764000000001
280	200	7	bundle_sheath_extension	accuracy	0.9680235999999999
281	200	7	vein	accuracy	0.9847130999999999
282	200	8	background	accuracy	0.9806325
283	200	8	epidermis	accuracy	0.97375077
284	200	8	mesophyll	accuracy	0.9151724
285	200	8	air_space	accuracy	0.9373709000000001
286	200	8	bundle_sheath_extension	accuracy	0.9635603000000001
287	200	8	vein	accuracy	0.9841735
288	200	9	background	accuracy	0.97237986
289	200	9	epidermis	accuracy	0.9730028000000001
290	200	9	mesophyll	accuracy	0.91666317
291	200	9	air_space	accuracy	0.93866986
292	200	9	bundle_sheath_extension	accuracy	0.9573514000000001
293	200	9	vein	accuracy	0.98561084
294	200	10	background	accuracy	0.98586607
295	200	10	epidermis	accuracy	0.97964746
296	200	10	mesophyll	accuracy	0.9124979
297	200	10	air_space	accuracy	0.9387514000000001
298	200	10	bundle_sheath_extension	accuracy	0.96122134
299	200	10	vein	accuracy	0.98792917
300	10	1	background	precision	0.9631562
301	10	1	epidermis	precision	0.7956506999999999
302	10	1	mesophyll	precision	0.800588
303	10	1	air_space	precision	0.81765777
304	10	1	bundle_sheath_extension	precision	0.64880276
305	10	1	vein	precision	0.5481068
306	10	2	background	precision	0.9864858
307	10	2	epidermis	precision	0.8275073000000001
308	10	2	mesophyll	precision	0.8042143
309	10	2	air_space	precision	0.74657905
310	10	2	bundle_sheath_extension	precision	0.74465585
311	10	2	vein	precision	0.5429608
312	10	3	background	precision	0.97600996
313	10	3	epidermis	precision	0.8492864
314	10	3	mesophyll	precision	0.8510023999999999
315	10	3	air_space	precision	0.7895182
316	10	3	bundle_sheath_extension	precision	0.6839164000000001
317	10	3	vein	precision	0.46118706
318	10	4	background	precision	0.97127104
319	10	4	epidermis	precision	0.8335377
320	10	4	mesophyll	precision	0.7982293
321	10	4	air_space	precision	0.8167219
322	10	4	bundle_sheath_extension	precision	0.7325041
323	10	4	vein	precision	0.55565083
324	10	5	background	precision	0.9845958
325	10	5	epidermis	precision	0.84559995
326	10	5	mesophyll	precision	0.8027871999999999
327	10	5	air_space	precision	0.83859426
328	10	5	bundle_sheath_extension	precision	0.71284974
329	10	5	vein	precision	0.70411056
330	10	6	background	precision	0.9781389000000001
331	10	6	epidermis	precision	0.8524075999999999
332	10	6	mesophyll	precision	0.8314773000000001
333	10	6	air_space	precision	0.84071714
334	10	6	bundle_sheath_extension	precision	0.65895426
335	10	6	vein	precision	0.45624295
336	10	7	background	precision	0.9716377
337	10	7	epidermis	precision	0.8235504000000001
338	10	7	mesophyll	precision	0.7967261999999999
339	10	7	air_space	precision	0.825683
340	10	7	bundle_sheath_extension	precision	0.69074327
341	10	7	vein	precision	0.45849782
342	10	8	background	precision	0.96200335
343	10	8	epidermis	precision	0.87338316
344	10	8	mesophyll	precision	0.8082808000000001
345	10	8	air_space	precision	0.82252324
346	10	8	bundle_sheath_extension	precision	0.7403698000000001
347	10	8	vein	precision	0.38807398
348	10	9	background	precision	0.9780375
349	10	9	epidermis	precision	0.86467296
350	10	9	mesophyll	precision	0.8068808000000001
351	10	9	air_space	precision	0.85311633
352	10	9	bundle_sheath_extension	precision	0.7207948000000001
353	10	9	vein	precision	0.44161463
354	10	10	background	precision	0.96183777
355	10	10	epidermis	precision	0.8557104999999999
356	10	10	mesophyll	precision	0.82467383
357	10	10	air_space	precision	0.8401594000000001
358	10	10	bundle_sheath_extension	precision	0.733992
359	10	10	vein	precision	0.39569740000000003
360	25	1	background	precision	0.98328686
361	25	1	epidermis	precision	0.891576
362	25	1	mesophyll	precision	0.8558604
363	25	1	air_space	precision	0.8244044
364	25	1	bundle_sheath_extension	precision	0.79417956
365	25	1	vein	precision	0.5389134
366	25	2	background	precision	0.9607559999999999
367	25	2	epidermis	precision	0.8679699000000001
368	25	2	mesophyll	precision	0.8193129000000001
369	25	2	air_space	precision	0.8324013000000001
370	25	2	bundle_sheath_extension	precision	0.8742126
371	25	2	vein	precision	0.58119094
372	25	3	background	precision	0.9844904000000001
373	25	3	epidermis	precision	0.8748727
374	25	3	mesophyll	precision	0.8347764000000001
375	25	3	air_space	precision	0.8634620000000001
376	25	3	bundle_sheath_extension	precision	0.7735031
377	25	3	vein	precision	0.55263317
378	25	4	background	precision	0.96377134
379	25	4	epidermis	precision	0.8836206
380	25	4	mesophyll	precision	0.85001737
381	25	4	air_space	precision	0.8164336999999999
382	25	4	bundle_sheath_extension	precision	0.7925673000000001
383	25	4	vein	precision	0.63082284
384	25	5	background	precision	0.9874972
385	25	5	epidermis	precision	0.8822591999999999
386	25	5	mesophyll	precision	0.84269726
387	25	5	air_space	precision	0.85510427
388	25	5	bundle_sheath_extension	precision	0.77616245
389	25	5	vein	precision	0.61663926
390	25	6	background	precision	0.9806795
391	25	6	epidermis	precision	0.8740792
392	25	6	mesophyll	precision	0.8590943000000001
393	25	6	air_space	precision	0.8135134
394	25	6	bundle_sheath_extension	precision	0.7529916
395	25	6	vein	precision	0.48163596
396	25	7	background	precision	0.9747804
397	25	7	epidermis	precision	0.8674265999999999
398	25	7	mesophyll	precision	0.85140646
399	25	7	air_space	precision	0.8095684
400	25	7	bundle_sheath_extension	precision	0.6296686
401	25	7	vein	precision	0.44776400000000005
402	25	8	background	precision	0.98023146
403	25	8	epidermis	precision	0.86436844
404	25	8	mesophyll	precision	0.84782773
405	25	8	air_space	precision	0.81155205
406	25	8	bundle_sheath_extension	precision	0.7674726
407	25	8	vein	precision	0.54864836
408	25	9	background	precision	0.98912466
409	25	9	epidermis	precision	0.8881501
410	25	9	mesophyll	precision	0.8501309000000001
411	25	9	air_space	precision	0.79916716
412	25	9	bundle_sheath_extension	precision	0.8343311999999999
413	25	9	vein	precision	0.58697593
414	25	10	background	precision	0.98629636
415	25	10	epidermis	precision	0.87024117
416	25	10	mesophyll	precision	0.81848824
417	25	10	air_space	precision	0.8513691999999999
418	25	10	bundle_sheath_extension	precision	0.82064056
419	25	10	vein	precision	0.4840394
420	50	1	background	precision	0.9817524999999999
421	50	1	epidermis	precision	0.89393795
422	50	1	mesophyll	precision	0.8420609
423	50	1	air_space	precision	0.82605284
424	50	1	bundle_sheath_extension	precision	0.8202599
425	50	1	vein	precision	0.51319504
426	50	2	background	precision	0.98929703
427	50	2	epidermis	precision	0.87805367
428	50	2	mesophyll	precision	0.8486954
429	50	2	air_space	precision	0.8532052
430	50	2	bundle_sheath_extension	precision	0.76874226
431	50	2	vein	precision	0.4805017
432	50	3	background	precision	0.9763755999999999
433	50	3	epidermis	precision	0.90437937
434	50	3	mesophyll	precision	0.8796139999999999
435	50	3	air_space	precision	0.77066183
436	50	3	bundle_sheath_extension	precision	0.7957234999999999
437	50	3	vein	precision	0.5790142
438	50	4	background	precision	0.9777707
439	50	4	epidermis	precision	0.8580322
440	50	4	mesophyll	precision	0.86011827
441	50	4	air_space	precision	0.79982543
442	50	4	bundle_sheath_extension	precision	0.81393063
443	50	4	vein	precision	0.58237123
444	50	5	background	precision	0.9703698000000001
445	50	5	epidermis	precision	0.8757803
446	50	5	mesophyll	precision	0.8559617
447	50	5	air_space	precision	0.8101626999999999
448	50	5	bundle_sheath_extension	precision	0.8022299
449	50	5	vein	precision	0.6038415
450	50	6	background	precision	0.9910965
451	50	6	epidermis	precision	0.8829945
452	50	6	mesophyll	precision	0.83875644
453	50	6	air_space	precision	0.8406065999999999
454	50	6	bundle_sheath_extension	precision	0.7843739000000001
455	50	6	vein	precision	0.6804595999999999
456	50	7	background	precision	0.9629218
457	50	7	epidermis	precision	0.8864646999999999
458	50	7	mesophyll	precision	0.84116924
459	50	7	air_space	precision	0.79547507
460	50	7	bundle_sheath_extension	precision	0.8583476999999999
461	50	7	vein	precision	0.6297337
462	50	8	background	precision	0.98386973
463	50	8	epidermis	precision	0.88122636
464	50	8	mesophyll	precision	0.8396780999999999
465	50	8	air_space	precision	0.8098644
466	50	8	bundle_sheath_extension	precision	0.8087034000000001
467	50	8	vein	precision	0.7174243
468	50	9	background	precision	0.96244127
469	50	9	epidermis	precision	0.8749459999999999
470	50	9	mesophyll	precision	0.83744127
471	50	9	air_space	precision	0.83338153
472	50	9	bundle_sheath_extension	precision	0.81147945
473	50	9	vein	precision	0.60652226
474	50	10	background	precision	0.9878484000000001
475	50	10	epidermis	precision	0.8923004999999999
476	50	10	mesophyll	precision	0.8584875
477	50	10	air_space	precision	0.8114458999999999
478	50	10	bundle_sheath_extension	precision	0.73525876
479	50	10	vein	precision	0.58209133
480	100	1	background	precision	0.9529545
481	100	1	epidermis	precision	0.87775564
482	100	1	mesophyll	precision	0.8477953000000001
483	100	1	air_space	precision	0.801164
484	100	1	bundle_sheath_extension	precision	0.76398504
485	100	1	vein	precision	0.6391205
486	100	2	background	precision	0.9944136999999998
487	100	2	epidermis	precision	0.8585716999999998
488	100	2	mesophyll	precision	0.8549283999999999
489	100	2	air_space	precision	0.8154259
490	100	2	bundle_sheath_extension	precision	0.71533674
491	100	2	vein	precision	0.5559803000000001
492	100	3	background	precision	0.96603143
493	100	3	epidermis	precision	0.86961347
494	100	3	mesophyll	precision	0.82811403
495	100	3	air_space	precision	0.8525077
496	100	3	bundle_sheath_extension	precision	0.7766625
497	100	3	vein	precision	0.47928697
498	100	4	background	precision	0.9579274
499	100	4	epidermis	precision	0.84842956
500	100	4	mesophyll	precision	0.8348979
501	100	4	air_space	precision	0.8396764000000001
502	100	4	bundle_sheath_extension	precision	0.7805754
503	100	4	vein	precision	0.61473125
504	100	5	background	precision	0.9797829
505	100	5	epidermis	precision	0.8706705
506	100	5	mesophyll	precision	0.83873147
507	100	5	air_space	precision	0.842649
508	100	5	bundle_sheath_extension	precision	0.7286569
509	100	5	vein	precision	0.61599845
510	100	6	background	precision	0.9822175999999999
511	100	6	epidermis	precision	0.8956741
512	100	6	mesophyll	precision	0.85205567
513	100	6	air_space	precision	0.82218665
514	100	6	bundle_sheath_extension	precision	0.7376994
515	100	6	vein	precision	0.5070717
516	100	7	background	precision	0.97493494
517	100	7	epidermis	precision	0.8659955
518	100	7	mesophyll	precision	0.8454378
519	100	7	air_space	precision	0.8458821
520	100	7	bundle_sheath_extension	precision	0.7312373000000001
521	100	7	vein	precision	0.52107793
522	100	8	background	precision	0.9813938
523	100	8	epidermis	precision	0.9001476
524	100	8	mesophyll	precision	0.8422955
525	100	8	air_space	precision	0.8211783000000001
526	100	8	bundle_sheath_extension	precision	0.77501535
527	100	8	vein	precision	0.66249895
528	100	9	background	precision	0.9622799999999999
529	100	9	epidermis	precision	0.90103835
530	100	9	mesophyll	precision	0.8339556
531	100	9	air_space	precision	0.8395411
532	100	9	bundle_sheath_extension	precision	0.80196965
533	100	9	vein	precision	0.66806495
534	100	10	background	precision	0.9649025
535	100	10	epidermis	precision	0.8430046
536	100	10	mesophyll	precision	0.83654815
537	100	10	air_space	precision	0.79655206
538	100	10	bundle_sheath_extension	precision	0.79693586
539	100	10	vein	precision	0.5371079000000001
540	200	1	background	precision	0.9676796999999999
541	200	1	epidermis	precision	0.8755825
542	200	1	mesophyll	precision	0.8537358
543	200	1	air_space	precision	0.81810856
544	200	1	bundle_sheath_extension	precision	0.8251171
545	200	1	vein	precision	0.6368256
546	200	2	background	precision	0.9721433
547	200	2	epidermis	precision	0.9020541999999999
548	200	2	mesophyll	precision	0.8565571
549	200	2	air_space	precision	0.80451506
550	200	2	bundle_sheath_extension	precision	0.8491619
551	200	2	vein	precision	0.60889894
552	200	3	background	precision	0.97742957
553	200	3	epidermis	precision	0.89447373
554	200	3	mesophyll	precision	0.8429966
555	200	3	air_space	precision	0.84987754
556	200	3	bundle_sheath_extension	precision	0.81372607
557	200	3	vein	precision	0.63279176
558	200	4	background	precision	0.98199826
559	200	4	epidermis	precision	0.8688442
560	200	4	mesophyll	precision	0.84992945
561	200	4	air_space	precision	0.8388431999999999
562	200	4	bundle_sheath_extension	precision	0.8188525999999999
563	200	4	vein	precision	0.6499468
564	200	5	background	precision	0.96532774
565	200	5	epidermis	precision	0.8678716000000001
566	200	5	mesophyll	precision	0.8469866
567	200	5	air_space	precision	0.82687795
568	200	5	bundle_sheath_extension	precision	0.7328809000000001
569	200	5	vein	precision	0.49983627
570	200	6	background	precision	0.96116984
571	200	6	epidermis	precision	0.8587332000000001
572	200	6	mesophyll	precision	0.8685980999999999
573	200	6	air_space	precision	0.8147438
574	200	6	bundle_sheath_extension	precision	0.7934194
575	200	6	vein	precision	0.5167765000000001
576	200	7	background	precision	0.98289764
577	200	7	epidermis	precision	0.8701687
578	200	7	mesophyll	precision	0.8428756
579	200	7	air_space	precision	0.83383685
580	200	7	bundle_sheath_extension	precision	0.88110363
581	200	7	vein	precision	0.6035736999999999
582	200	8	background	precision	0.9606401
583	200	8	epidermis	precision	0.8891412000000001
584	200	8	mesophyll	precision	0.838319
585	200	8	air_space	precision	0.8476078000000001
586	200	8	bundle_sheath_extension	precision	0.8184123999999999
587	200	8	vein	precision	0.621568
588	200	9	background	precision	0.93887794
589	200	9	epidermis	precision	0.87565386
590	200	9	mesophyll	precision	0.85351217
591	200	9	air_space	precision	0.81279165
592	200	9	bundle_sheath_extension	precision	0.85336554
593	200	9	vein	precision	0.6421124
594	200	10	background	precision	0.98590565
595	200	10	epidermis	precision	0.9168914
596	200	10	mesophyll	precision	0.8546995000000001
597	200	10	air_space	precision	0.7984653
598	200	10	bundle_sheath_extension	precision	0.79139644
599	200	10	vein	precision	0.7089342
600	10	1	background	recall	0.9815190999999999
601	10	1	epidermis	recall	0.7985517
602	10	1	mesophyll	recall	0.8127979000000001
603	10	1	air_space	recall	0.5140408
604	10	1	bundle_sheath_extension	recall	0.8802489
605	10	1	vein	recall	0.15258475
606	10	2	background	recall	0.9682411
607	10	2	epidermis	recall	0.8509819
608	10	2	mesophyll	recall	0.8369340000000001
609	10	2	air_space	recall	0.60002536
610	10	2	bundle_sheath_extension	recall	0.8210225
611	10	2	vein	recall	0.43891224
612	10	3	background	recall	0.97878444
613	10	3	epidermis	recall	0.8262218000000001
614	10	3	mesophyll	recall	0.8027936
615	10	3	air_space	recall	0.62093604
616	10	3	bundle_sheath_extension	recall	0.7612784
617	10	3	vein	recall	0.6864382
618	10	4	background	recall	0.9806433000000001
619	10	4	epidermis	recall	0.8269631
620	10	4	mesophyll	recall	0.83319855
621	10	4	air_space	recall	0.48595738
622	10	4	bundle_sheath_extension	recall	0.80201054
623	10	4	vein	recall	0.3555215
624	10	5	background	recall	0.9701859
625	10	5	epidermis	recall	0.860143
626	10	5	mesophyll	recall	0.86200655
627	10	5	air_space	recall	0.6041198
628	10	5	bundle_sheath_extension	recall	0.8226781999999999
629	10	5	vein	recall	0.3480928
630	10	6	background	recall	0.9842579
631	10	6	epidermis	recall	0.8634530999999999
632	10	6	mesophyll	recall	0.8094136
633	10	6	air_space	recall	0.5704912
634	10	6	bundle_sheath_extension	recall	0.8163455
635	10	6	vein	recall	0.48193026
636	10	7	background	recall	0.9487554
637	10	7	epidermis	recall	0.83636934
638	10	7	mesophyll	recall	0.87268925
639	10	7	air_space	recall	0.5755116
640	10	7	bundle_sheath_extension	recall	0.8109491999999999
641	10	7	vein	recall	0.12781352
642	10	8	background	recall	0.98284924
643	10	8	epidermis	recall	0.8436101
644	10	8	mesophyll	recall	0.8355090000000001
645	10	8	air_space	recall	0.5421535
646	10	8	bundle_sheath_extension	recall	0.6780399
647	10	8	vein	recall	0.33484206
648	10	9	background	recall	0.9866659
649	10	9	epidermis	recall	0.85580266
650	10	9	mesophyll	recall	0.8520767
651	10	9	air_space	recall	0.54951227
652	10	9	bundle_sheath_extension	recall	0.7559078
653	10	9	vein	recall	0.6870271
654	10	10	background	recall	0.98936003
655	10	10	epidermis	recall	0.8508793
656	10	10	mesophyll	recall	0.8562168
657	10	10	air_space	recall	0.60524756
658	10	10	bundle_sheath_extension	recall	0.66396075
659	10	10	vein	recall	0.6065155
660	25	1	background	recall	0.9866832
661	25	1	epidermis	recall	0.8748911
662	25	1	mesophyll	recall	0.85295546
663	25	1	air_space	recall	0.687109
664	25	1	bundle_sheath_extension	recall	0.8336983
665	25	1	vein	recall	0.7139576
666	25	2	background	recall	0.989793
667	25	2	epidermis	recall	0.8667855
668	25	2	mesophyll	recall	0.8977719999999999
669	25	2	air_space	recall	0.6596201
670	25	2	bundle_sheath_extension	recall	0.6939443000000001
671	25	2	vein	recall	0.6279251
672	25	3	background	recall	0.97844857
673	25	3	epidermis	recall	0.8604115
674	25	3	mesophyll	recall	0.87536323
675	25	3	air_space	recall	0.6243993
676	25	3	bundle_sheath_extension	recall	0.8389052
677	25	3	vein	recall	0.6790496
678	25	4	background	recall	0.98727673
679	25	4	epidermis	recall	0.89504606
680	25	4	mesophyll	recall	0.8630677999999999
681	25	4	air_space	recall	0.69391763
682	25	4	bundle_sheath_extension	recall	0.79337734
683	25	4	vein	recall	0.34956235
684	25	5	background	recall	0.9820366
685	25	5	epidermis	recall	0.8690628
686	25	5	mesophyll	recall	0.8762843000000001
687	25	5	air_space	recall	0.6201164
688	25	5	bundle_sheath_extension	recall	0.8508707
689	25	5	vein	recall	0.6952449
690	25	6	background	recall	0.98549366
691	25	6	epidermis	recall	0.8898408000000001
692	25	6	mesophyll	recall	0.8268145
693	25	6	air_space	recall	0.68334067
694	25	6	bundle_sheath_extension	recall	0.7773758000000001
695	25	6	vein	recall	0.7152754
696	25	7	background	recall	0.9879176
697	25	7	epidermis	recall	0.8540791
698	25	7	mesophyll	recall	0.76209176
699	25	7	air_space	recall	0.6133651999999999
700	25	7	bundle_sheath_extension	recall	0.8437723
701	25	7	vein	recall	0.51240593
702	25	8	background	recall	0.9805315
703	25	8	epidermis	recall	0.8526823
704	25	8	mesophyll	recall	0.8373593
705	25	8	air_space	recall	0.6491404000000001
706	25	8	bundle_sheath_extension	recall	0.8568737
707	25	8	vein	recall	0.62425655
708	25	9	background	recall	0.9835885
709	25	9	epidermis	recall	0.8869256999999999
710	25	9	mesophyll	recall	0.86089516
711	25	9	air_space	recall	0.7305202
712	25	9	bundle_sheath_extension	recall	0.8040345999999999
713	25	9	vein	recall	0.771871
714	25	10	background	recall	0.9772417999999999
715	25	10	epidermis	recall	0.8857419
716	25	10	mesophyll	recall	0.8993641
717	25	10	air_space	recall	0.63309705
718	25	10	bundle_sheath_extension	recall	0.72530776
719	25	10	vein	recall	0.7940379
720	50	1	background	recall	0.98744833
721	50	1	epidermis	recall	0.8678249
722	50	1	mesophyll	recall	0.8707863000000001
723	50	1	air_space	recall	0.6747289000000001
724	50	1	bundle_sheath_extension	recall	0.8032041999999999
725	50	1	vein	recall	0.7913687
726	50	2	background	recall	0.9791318000000001
727	50	2	epidermis	recall	0.89223826
728	50	2	mesophyll	recall	0.8559869000000001
729	50	2	air_space	recall	0.6129831
730	50	2	bundle_sheath_extension	recall	0.76788706
731	50	2	vein	recall	0.8087214
732	50	3	background	recall	0.9897664
733	50	3	epidermis	recall	0.8563049999999999
734	50	3	mesophyll	recall	0.8104828000000001
735	50	3	air_space	recall	0.7334681
736	50	3	bundle_sheath_extension	recall	0.8684721
737	50	3	vein	recall	0.7469591999999999
738	50	4	background	recall	0.9826405999999999
739	50	4	epidermis	recall	0.8303959999999999
740	50	4	mesophyll	recall	0.8484646
741	50	4	air_space	recall	0.7076368000000001
742	50	4	bundle_sheath_extension	recall	0.8384778
743	50	4	vein	recall	0.75470674
744	50	5	background	recall	0.98978454
745	50	5	epidermis	recall	0.8845306999999999
746	50	5	mesophyll	recall	0.8364971999999999
747	50	5	air_space	recall	0.6713179
748	50	5	bundle_sheath_extension	recall	0.82119083
749	50	5	vein	recall	0.7390698
750	50	6	background	recall	0.9794428
751	50	6	epidermis	recall	0.8971129999999999
752	50	6	mesophyll	recall	0.8740899999999999
753	50	6	air_space	recall	0.6443327
754	50	6	bundle_sheath_extension	recall	0.89250004
755	50	6	vein	recall	0.6797181
756	50	7	background	recall	0.98796624
757	50	7	epidermis	recall	0.8588406
758	50	7	mesophyll	recall	0.8681390999999999
759	50	7	air_space	recall	0.7312376
760	50	7	bundle_sheath_extension	recall	0.7458361
761	50	7	vein	recall	0.6527470999999999
762	50	8	background	recall	0.9851761
763	50	8	epidermis	recall	0.89672214
764	50	8	mesophyll	recall	0.8675823
765	50	8	air_space	recall	0.67905056
766	50	8	bundle_sheath_extension	recall	0.8542162
767	50	8	vein	recall	0.6878213000000001
768	50	9	background	recall	0.9865764000000001
769	50	9	epidermis	recall	0.8179504
770	50	9	mesophyll	recall	0.86146414
771	50	9	air_space	recall	0.6464920999999999
772	50	9	bundle_sheath_extension	recall	0.7691074000000001
773	50	9	vein	recall	0.685681
774	50	10	background	recall	0.98516655
775	50	10	epidermis	recall	0.8998014000000001
776	50	10	mesophyll	recall	0.8211726999999999
777	50	10	air_space	recall	0.68771386
778	50	10	bundle_sheath_extension	recall	0.8744745
779	50	10	vein	recall	0.6827270000000001
780	100	1	background	recall	0.98683757
781	100	1	epidermis	recall	0.81439304
782	100	1	mesophyll	recall	0.83701766
783	100	1	air_space	recall	0.66780704
784	100	1	bundle_sheath_extension	recall	0.78033036
785	100	1	vein	recall	0.5719028
786	100	2	background	recall	0.96773386
787	100	2	epidermis	recall	0.89697516
788	100	2	mesophyll	recall	0.81696016
789	100	2	air_space	recall	0.64281976
790	100	2	bundle_sheath_extension	recall	0.8405196
791	100	2	vein	recall	0.74474686
792	100	3	background	recall	0.9867792
793	100	3	epidermis	recall	0.79919857
794	100	3	mesophyll	recall	0.84757966
795	100	3	air_space	recall	0.61099434
796	100	3	bundle_sheath_extension	recall	0.7711815
797	100	3	vein	recall	0.7021206999999999
798	100	4	background	recall	0.98646307
799	100	4	epidermis	recall	0.83438474
800	100	4	mesophyll	recall	0.8502692
801	100	4	air_space	recall	0.60753626
802	100	4	bundle_sheath_extension	recall	0.8006522
803	100	4	vein	recall	0.63120186
804	100	5	background	recall	0.9815381999999999
805	100	5	epidermis	recall	0.9013939000000001
806	100	5	mesophyll	recall	0.84062785
807	100	5	air_space	recall	0.6345935
808	100	5	bundle_sheath_extension	recall	0.8362198000000001
809	100	5	vein	recall	0.7586465
810	100	6	background	recall	0.97044516
811	100	6	epidermis	recall	0.8490631
812	100	6	mesophyll	recall	0.84814405
813	100	6	air_space	recall	0.67821044
814	100	6	bundle_sheath_extension	recall	0.8663809000000001
815	100	6	vein	recall	0.60306156
816	100	7	background	recall	0.98479784
817	100	7	epidermis	recall	0.86558324
818	100	7	mesophyll	recall	0.84556293
819	100	7	air_space	recall	0.6432923
820	100	7	bundle_sheath_extension	recall	0.7994855
821	100	7	vein	recall	0.6431558
822	100	8	background	recall	0.9855014000000001
823	100	8	epidermis	recall	0.87846315
824	100	8	mesophyll	recall	0.8635417
825	100	8	air_space	recall	0.65312093
826	100	8	bundle_sheath_extension	recall	0.89028615
827	100	8	vein	recall	0.59440917
828	100	9	background	recall	0.9894082000000001
829	100	9	epidermis	recall	0.8575959000000001
830	100	9	mesophyll	recall	0.88951266
831	100	9	air_space	recall	0.66934705
832	100	9	bundle_sheath_extension	recall	0.8147973000000001
833	100	9	vein	recall	0.5987737
834	100	10	background	recall	0.98481846
835	100	10	epidermis	recall	0.83364594
836	100	10	mesophyll	recall	0.8593856
837	100	10	air_space	recall	0.7060405
838	100	10	bundle_sheath_extension	recall	0.71195817
839	100	10	vein	recall	0.77924067
840	200	1	background	recall	0.9860338
841	200	1	epidermis	recall	0.82539195
842	200	1	mesophyll	recall	0.8701974
843	200	1	air_space	recall	0.7118671999999999
844	200	1	bundle_sheath_extension	recall	0.8219851
845	200	1	vein	recall	0.7510323
846	200	2	background	recall	0.9799549999999999
847	200	2	epidermis	recall	0.80657685
848	200	2	mesophyll	recall	0.8757925
849	200	2	air_space	recall	0.71681464
850	200	2	bundle_sheath_extension	recall	0.82076055
851	200	2	vein	recall	0.7201489000000001
852	200	3	background	recall	0.98292124
853	200	3	epidermis	recall	0.85114115
854	200	3	mesophyll	recall	0.8854641
855	200	3	air_space	recall	0.6653569
856	200	3	bundle_sheath_extension	recall	0.8482955
857	200	3	vein	recall	0.75771767
858	200	4	background	recall	0.98526704
859	200	4	epidermis	recall	0.89790756
860	200	4	mesophyll	recall	0.8735790000000001
861	200	4	air_space	recall	0.6946551
862	200	4	bundle_sheath_extension	recall	0.8475003000000001
863	200	4	vein	recall	0.648857
864	200	5	background	recall	0.98412913
865	200	5	epidermis	recall	0.82508594
866	200	5	mesophyll	recall	0.8383888
867	200	5	air_space	recall	0.65295786
868	200	5	bundle_sheath_extension	recall	0.8126356
869	200	5	vein	recall	0.6802099
870	200	6	background	recall	0.97796315
871	200	6	epidermis	recall	0.78796947
872	200	6	mesophyll	recall	0.8499938
873	200	6	air_space	recall	0.71075046
874	200	6	bundle_sheath_extension	recall	0.8114303
875	200	6	vein	recall	0.7677733
876	200	7	background	recall	0.97682273
877	200	7	epidermis	recall	0.89209396
878	200	7	mesophyll	recall	0.9031396
879	200	7	air_space	recall	0.68650746
880	200	7	bundle_sheath_extension	recall	0.8045310999999999
881	200	7	vein	recall	0.7384013
882	200	8	background	recall	0.98623073
883	200	8	epidermis	recall	0.7846333000000001
884	200	8	mesophyll	recall	0.88791066
885	200	8	air_space	recall	0.6636818
886	200	8	bundle_sheath_extension	recall	0.8299778
887	200	8	vein	recall	0.657266
888	200	9	background	recall	0.98884284
889	200	9	epidermis	recall	0.7901963000000001
890	200	9	mesophyll	recall	0.87000144
891	200	9	air_space	recall	0.7131387
892	200	9	bundle_sheath_extension	recall	0.72039586
893	200	9	vein	recall	0.6896354
894	200	10	background	recall	0.9738722
895	200	10	epidermis	recall	0.8326971
896	200	10	mesophyll	recall	0.8521226000000001
897	200	10	air_space	recall	0.7391023
898	200	10	bundle_sheath_extension	recall	0.8433787
899	200	10	vein	recall	0.7038828
900	10	1	background	f1	0.9722443999999999
901	10	1	epidermis	f1	0.79692763
902	10	1	mesophyll	f1	0.80626947
903	10	1	air_space	f1	0.630223
904	10	1	bundle_sheath_extension	f1	0.7371039
905	10	1	vein	f1	0.21287045
906	10	2	background	f1	0.97727346
907	10	2	epidermis	f1	0.8389194999999999
908	10	2	mesophyll	f1	0.81969106
909	10	2	air_space	f1	0.663391
910	10	2	bundle_sheath_extension	f1	0.7747286999999999
911	10	2	vein	f1	0.47102642
912	10	3	background	f1	0.9773911
913	10	3	epidermis	f1	0.83739406
914	10	3	mesophyll	f1	0.8255406999999999
915	10	3	air_space	f1	0.69281423
916	10	3	bundle_sheath_extension	f1	0.70748085
917	10	3	vein	f1	0.54250985
918	10	4	background	f1	0.9759251
919	10	4	epidermis	f1	0.8300386999999999
920	10	4	mesophyll	f1	0.81477547
921	10	4	air_space	f1	0.6079588
922	10	4	bundle_sheath_extension	f1	0.7560026
923	10	4	vein	f1	0.42415085
924	10	5	background	f1	0.9773040999999999
925	10	5	epidermis	f1	0.8526064
926	10	5	mesophyll	f1	0.8308501
927	10	5	air_space	f1	0.70166576
928	10	5	bundle_sheath_extension	f1	0.7526316
929	10	5	vein	f1	0.44122306
930	10	6	background	f1	0.9811861
931	10	6	epidermis	f1	0.8577636000000001
932	10	6	mesophyll	f1	0.8201639999999999
933	10	6	air_space	f1	0.67931885
934	10	6	bundle_sheath_extension	f1	0.7216588
935	10	6	vein	f1	0.46083626
936	10	7	background	f1	0.9600496
937	10	7	epidermis	f1	0.8297752
938	10	7	mesophyll	f1	0.83243716
939	10	7	air_space	f1	0.6774671999999999
940	10	7	bundle_sheath_extension	f1	0.736172
941	10	7	vein	f1	0.19356879999999999
942	10	8	background	f1	0.972232
943	10	8	epidermis	f1	0.8579318000000001
944	10	8	mesophyll	f1	0.821103
945	10	8	air_space	f1	0.6531566999999999
946	10	8	bundle_sheath_extension	f1	0.6945684
947	10	8	vein	f1	0.34800845
948	10	9	background	f1	0.98232764
949	10	9	epidermis	f1	0.8600856
950	10	9	mesophyll	f1	0.8286074000000001
951	10	9	air_space	f1	0.66769534
952	10	9	bundle_sheath_extension	f1	0.7295013000000001
953	10	9	vein	f1	0.52770174
954	10	10	background	f1	0.9753391
955	10	10	epidermis	f1	0.85312957
956	10	10	mesophyll	f1	0.83972013
957	10	10	air_space	f1	0.7031498
958	10	10	bundle_sheath_extension	f1	0.68734884
959	10	10	vein	f1	0.47233048
960	25	1	background	f1	0.9849804
961	25	1	epidermis	f1	0.8830476999999999
962	25	1	mesophyll	f1	0.85427636
963	25	1	air_space	f1	0.7492366
964	25	1	bundle_sheath_extension	f1	0.8088908
965	25	1	vein	f1	0.60541767
966	25	2	background	f1	0.9749972
967	25	2	epidermis	f1	0.8670929
968	25	2	mesophyll	f1	0.8565520000000001
969	25	2	air_space	f1	0.7358001999999999
970	25	2	bundle_sheath_extension	f1	0.7680658
971	25	2	vein	f1	0.59111506
972	25	3	background	f1	0.9814539000000001
973	25	3	epidermis	f1	0.86743087
974	25	3	mesophyll	f1	0.85445386
975	25	3	air_space	f1	0.7245571
976	25	3	bundle_sheath_extension	f1	0.79919034
977	25	3	vein	f1	0.6013066
978	25	4	background	f1	0.9752050999999999
979	25	4	epidermis	f1	0.88908637
980	25	4	mesophyll	f1	0.85629016
981	25	4	air_space	f1	0.7495877
982	25	4	bundle_sheath_extension	f1	0.78340286
983	25	4	vein	f1	0.44322482
984	25	5	background	f1	0.98475724
985	25	5	epidermis	f1	0.8754193000000001
986	25	5	mesophyll	f1	0.85897744
987	25	5	air_space	f1	0.7183764
988	25	5	bundle_sheath_extension	f1	0.805669
989	25	5	vein	f1	0.64247483
990	25	6	background	f1	0.98304856
991	25	6	epidermis	f1	0.8816405999999999
992	25	6	mesophyll	f1	0.84239596
993	25	6	air_space	f1	0.74227107
994	25	6	bundle_sheath_extension	f1	0.75686294
995	25	6	vein	f1	0.5655671999999999
996	25	7	background	f1	0.98129904
997	25	7	epidermis	f1	0.8604719999999999
998	25	7	mesophyll	f1	0.80405587
999	25	7	air_space	f1	0.6975066999999999
1000	25	7	bundle_sheath_extension	f1	0.71262753
1001	25	7	vein	f1	0.47226167
1002	25	8	background	f1	0.9803728999999999
1003	25	8	epidermis	f1	0.8582605
1004	25	8	mesophyll	f1	0.8421642
1005	25	8	air_space	f1	0.7207416
1006	25	8	bundle_sheath_extension	f1	0.8012223
1007	25	8	vein	f1	0.5730692
1008	25	9	background	f1	0.98634845
1009	25	9	epidermis	f1	0.8874078000000001
1010	25	9	mesophyll	f1	0.85539466
1011	25	9	air_space	f1	0.76296985
1012	25	9	bundle_sheath_extension	f1	0.8164560000000001
1013	25	9	vein	f1	0.6606489999999999
1014	25	10	background	f1	0.98173046
1015	25	10	epidermis	f1	0.87775487
1016	25	10	mesophyll	f1	0.85664356
1017	25	10	air_space	f1	0.7258861
1018	25	10	bundle_sheath_extension	f1	0.76085013
1019	25	10	vein	f1	0.5942963000000001
1020	50	1	background	f1	0.9845913000000001
1021	50	1	epidermis	f1	0.88055384
1022	50	1	mesophyll	f1	0.85607207
1023	50	1	air_space	f1	0.7422675999999999
1024	50	1	bundle_sheath_extension	f1	0.80751544
1025	50	1	vein	f1	0.61237234
1026	50	2	background	f1	0.9841812
1027	50	2	epidermis	f1	0.8848915999999999
1028	50	2	mesophyll	f1	0.85189354
1029	50	2	air_space	f1	0.7125316999999999
1030	50	2	bundle_sheath_extension	f1	0.7589395
1031	50	2	vein	f1	0.5926639
1032	50	3	background	f1	0.9830245000000001
1033	50	3	epidermis	f1	0.8796045
1034	50	3	mesophyll	f1	0.84358776
1035	50	3	air_space	f1	0.7511529
1036	50	3	bundle_sheath_extension	f1	0.82546616
1037	50	3	vein	f1	0.6419486999999999
1038	50	4	background	f1	0.98019856
1039	50	4	epidermis	f1	0.8438709999999999
1040	50	4	mesophyll	f1	0.8542059000000001
1041	50	4	air_space	f1	0.7505468000000001
1042	50	4	bundle_sheath_extension	f1	0.8217863999999999
1043	50	4	vein	f1	0.6478838
1044	50	5	background	f1	0.9799589
1045	50	5	epidermis	f1	0.8800440999999999
1046	50	5	mesophyll	f1	0.84597576
1047	50	5	air_space	f1	0.7336515
1048	50	5	bundle_sheath_extension	f1	0.80575246
1049	50	5	vein	f1	0.65981084
1050	50	6	background	f1	0.9852322
1051	50	6	epidermis	f1	0.8898864
1052	50	6	mesophyll	f1	0.8559555
1053	50	6	air_space	f1	0.7291656999999999
1054	50	6	bundle_sheath_extension	f1	0.8297261999999999
1055	50	6	vein	f1	0.6686884
1056	50	7	background	f1	0.9751169
1057	50	7	epidermis	f1	0.87223387
1058	50	7	mesophyll	f1	0.8541552
1059	50	7	air_space	f1	0.76156974
1060	50	7	bundle_sheath_extension	f1	0.7921974
1061	50	7	vein	f1	0.6343574000000001
1062	50	8	background	f1	0.98452103
1063	50	8	epidermis	f1	0.8888210999999999
1064	50	8	mesophyll	f1	0.8533261999999999
1065	50	8	air_space	f1	0.7384045
1066	50	8	bundle_sheath_extension	f1	0.82595253
1067	50	8	vein	f1	0.6895135
1068	50	9	background	f1	0.97433025
1069	50	9	epidermis	f1	0.84533197
1070	50	9	mesophyll	f1	0.84914
1071	50	9	air_space	f1	0.7278533
1072	50	9	bundle_sheath_extension	f1	0.782582
1073	50	9	vein	f1	0.634205
1074	50	10	background	f1	0.98650503
1075	50	10	epidermis	f1	0.8959296999999998
1076	50	10	mesophyll	f1	0.8393553
1077	50	10	air_space	f1	0.74429303
1078	50	10	bundle_sheath_extension	f1	0.7920958
1079	50	10	vein	f1	0.6196325
1080	100	1	background	f1	0.9695055
1081	100	1	epidermis	f1	0.84460527
1082	100	1	mesophyll	f1	0.8420735999999999
1083	100	1	air_space	f1	0.72753346
1084	100	1	bundle_sheath_extension	f1	0.75753224
1085	100	1	vein	f1	0.5978237
1086	100	2	background	f1	0.980886
1087	100	2	epidermis	f1	0.87722266
1088	100	2	mesophyll	f1	0.83529794
1089	100	2	air_space	f1	0.7174785
1090	100	2	bundle_sheath_extension	f1	0.7627691
1091	100	2	vein	f1	0.62536216
1092	100	3	background	f1	0.9762831
1093	100	3	epidermis	f1	0.83283746
1094	100	3	mesophyll	f1	0.83752364
1095	100	3	air_space	f1	0.7113978
1096	100	3	bundle_sheath_extension	f1	0.76626456
1097	100	3	vein	f1	0.5633446
1098	100	4	background	f1	0.9717809000000001
1099	100	4	epidermis	f1	0.8411728
1100	100	4	mesophyll	f1	0.8422969000000001
1101	100	4	air_space	f1	0.70474774
1102	100	4	bundle_sheath_extension	f1	0.7779784000000001
1103	100	4	vein	f1	0.6115028
1104	100	5	background	f1	0.9805969999999999
1105	100	5	epidermis	f1	0.8855076999999999
1106	100	5	mesophyll	f1	0.83936405
1107	100	5	air_space	f1	0.7235143
1108	100	5	bundle_sheath_extension	f1	0.7650298000000001
1109	100	5	vein	f1	0.67261094
1110	100	6	background	f1	0.9761912
1111	100	6	epidermis	f1	0.8715905
1112	100	6	mesophyll	f1	0.84993
1113	100	6	air_space	f1	0.7429225
1114	100	6	bundle_sheath_extension	f1	0.78798807
1115	100	6	vein	f1	0.5440906999999999
1116	100	7	background	f1	0.9798129999999999
1117	100	7	epidermis	f1	0.86563003
1118	100	7	mesophyll	f1	0.84530544
1119	100	7	air_space	f1	0.7304341
1120	100	7	bundle_sheath_extension	f1	0.7555874
1121	100	7	vein	f1	0.56352866
1122	100	8	background	f1	0.9834280000000001
1123	100	8	epidermis	f1	0.88894737
1124	100	8	mesophyll	f1	0.85265696
1125	100	8	air_space	f1	0.7271316
1126	100	8	bundle_sheath_extension	f1	0.82178736
1127	100	8	vein	f1	0.61920637
1128	100	9	background	f1	0.9755543
1129	100	9	epidermis	f1	0.87845516
1130	100	9	mesophyll	f1	0.8606261000000001
1131	100	9	air_space	f1	0.74442303
1132	100	9	bundle_sheath_extension	f1	0.80136997
1133	100	9	vein	f1	0.6264734000000001
1134	100	10	background	f1	0.97470874
1135	100	10	epidermis	f1	0.8380801
1136	100	10	mesophyll	f1	0.8474868
1137	100	10	air_space	f1	0.7480121
1138	100	10	bundle_sheath_extension	f1	0.7412569
1139	100	10	vein	f1	0.6294249
1140	200	1	background	f1	0.9767388000000001
1141	200	1	epidermis	f1	0.8494972
1142	200	1	mesophyll	f1	0.86171895
1143	200	1	air_space	f1	0.76101506
1144	200	1	bundle_sheath_extension	f1	0.8161371999999999
1145	200	1	vein	f1	0.67862153
1146	200	2	background	f1	0.9759851999999999
1147	200	2	epidermis	f1	0.85145724
1148	200	2	mesophyll	f1	0.86604786
1149	200	2	air_space	f1	0.75793225
1150	200	2	bundle_sheath_extension	f1	0.83183587
1151	200	2	vein	f1	0.64814925
1152	200	3	background	f1	0.9801632
1153	200	3	epidermis	f1	0.87208414
1154	200	3	mesophyll	f1	0.86363965
1155	200	3	air_space	f1	0.7461473000000001
1156	200	3	bundle_sheath_extension	f1	0.82466966
1157	200	3	vein	f1	0.67778474
1158	200	4	background	f1	0.9836289
1159	200	4	epidermis	f1	0.8830457
1160	200	4	mesophyll	f1	0.8614440999999999
1161	200	4	air_space	f1	0.75971866
1162	200	4	bundle_sheath_extension	f1	0.826773
1163	200	4	vein	f1	0.6413405
1164	200	5	background	f1	0.9745391
1165	200	5	epidermis	f1	0.8456079
1166	200	5	mesophyll	f1	0.8423792
1167	200	5	air_space	f1	0.7291746
1168	200	5	bundle_sheath_extension	f1	0.7567866999999999
1169	200	5	vein	f1	0.5699976999999999
1170	200	6	background	f1	0.96941817
1171	200	6	epidermis	f1	0.821685
1172	200	6	mesophyll	f1	0.8590648999999999
1173	200	6	air_space	f1	0.7590894
1174	200	6	bundle_sheath_extension	f1	0.79607916
1175	200	6	vein	f1	0.608685
1176	200	7	background	f1	0.97984153
1177	200	7	epidermis	f1	0.88094413
1178	200	7	mesophyll	f1	0.87194455
1179	200	7	air_space	f1	0.7528773
1180	200	7	bundle_sheath_extension	f1	0.83972234
1181	200	7	vein	f1	0.6585426999999999
1182	200	8	background	f1	0.9732171999999999
1183	200	8	epidermis	f1	0.8333681000000001
1184	200	8	mesophyll	f1	0.86221516
1185	200	8	air_space	f1	0.7441848000000001
1186	200	8	bundle_sheath_extension	f1	0.8174168
1187	200	8	vein	f1	0.6280799
1188	200	9	background	f1	0.9629315
1189	200	9	epidermis	f1	0.83032525
1190	200	9	mesophyll	f1	0.8616396000000001
1191	200	9	air_space	f1	0.7593611
1192	200	9	bundle_sheath_extension	f1	0.77506924
1193	200	9	vein	f1	0.655626
1194	200	10	background	f1	0.9797678
1195	200	10	epidermis	f1	0.87259567
1196	200	10	mesophyll	f1	0.85326564
1197	200	10	air_space	f1	0.76708615
1198	200	10	bundle_sheath_extension	f1	0.81045073
1199	200	10	vein	f1	0.6991229
